# Supplementary material for: Dimethyl 9-benzyl-3-cyano-9H-pyrrolo[1,2-a]benzimidazole-1,2-dicarboxyl­ate
Source: Acta Crystallogr Sect E Struct Rep Online. 2009 Nov 21;65(Pt 12):o3155. doi: 10.1107/S1600536809048867 (PMC2972134; doi:10.1107/S1600536809048867)
Supplement: Supplementary file 1 [file e-65-o3155-sup1.cif]

##############################################################################
###                                                                        ###
###        Electronic paper (Acta Crystallographica Section E)             ###
###                                                                        ###
##############################################################################
#                                                                            #
# This CIF contains the data in a paper accepted for publication in Acta     #
# Crystallographica Section E. It conforms to the requirements of Notes      #
# for Authors for Section E, and has been peer reviewed under the auspices   #
# of the IUCr Commission on Journals.                                        #
#                                                                            #
# Full details of the Crystallographic Information File format               #
# are given in the paper "The Crystallographic Information File (CIF):       #
# a New Standard Archive File for Crystallography" by S. R. Hall, F. H.      #
# Allen and I. D. Brown [Acta Cryst. (1991), A47, 655-685].                  #
#                                                                            #
# The current version of the core CIF dictionary is obtainable from          #
# ftp://ftp.iucr.org/pub/cif_core.dic. The current version number is 2.4.    #
#                                                                            #
# Software is freely available for graphical display of the structure(s) in  #
# this CIF.  For information consult the CIF home page http://www.iucr.org/  #
# cif/home.html                                                              #
#                                                                            #
# This file may be used for bona fide research purposes within the           #
# scientific community so long as proper attribution is given to the journal # 
# article from which it was obtained.                                        #
#                                                                            #
##############################################################################
                                             
data_global
_audit_creation_method     'from IUCr template'
_journal_date_recd_electronic     2009-11-04
_journal_date_accepted     2009-11-17
_journal_name_full     'Acta Crystallographica, Section E'
_journal_year     2009
_journal_volume     65
_journal_issue     12
_journal_page_first     o3155
_journal_page_last     o3155
_journal_paper_category     QO
_journal_coeditor_code     ZQ2016
_publ_contact_author_name     'Wang, Bing-Xiang'
_publ_contact_author_address
;
Department of Applied Chemistry,
Nanjing Normal University,
Nanjing 210097,
People's Republic of China
;
_publ_contact_author_email     wang.bingxiang@yahoo.com
_publ_contact_author_fax     ?
_publ_contact_author_phone     ?
_publ_section_title
;\
Dimethyl
9-benzyl-3-cyano-9<i>H</i>-pyrrolo[1,2-<i>a</i>]benzimidazole-1,2-\
dicarboxylate
;
loop_
    _publ_author_name
    _publ_author_address
    'Gu, Wei-Jin'
;
Department of Applied Chemistry,
Nanjing Normal University,
Nanjing 210097,
People's Republic of China
;
    'Jiang, Yu-Liang'
;
Department of Applied Chemistry,
Nanjing Normal University,
Nanjing 210097,
People's Republic of China
;
    'Wang, Bing-Xiang'
;
Department of Applied Chemistry,
Nanjing Normal University,
Nanjing 210097,
People's Republic of China
;
data_I
_audit_creation_method     SHELXL-97
_chemical_name_systematic
;
Dimethyl
9-benzyl-3-cyano-9<i>H</i>-pyrrolo[1,2-<i>a</i>]benzimidazole-1,2-dicarboxylate
;
_chemical_name_common
;
;
_chemical_formula_moiety     'C22 H17 N3 O4'
_chemical_formula_sum     'C22 H17 N3 O4'
_chemical_formula_iupac     'C22 H17 N3 O4'
_chemical_formula_weight     387.39
_chemical_melting_point     ?
_symmetry_cell_setting     'Monoclinic'
_symmetry_space_group_name_H-M     'P 21/c'
_symmetry_space_group_name_Hall     '-P 2ybc'
loop_
    _symmetry_equiv_pos_as_xyz
    'x, y, z'
    '-x, y+1/2, -z+1/2'
    '-x, -y, -z'
    'x, -y-1/2, z-1/2'
_cell_length_a     9.8681(15)
_cell_length_b     24.766(2)
_cell_length_c     7.6551(11)
_cell_angle_alpha     90.00
_cell_angle_beta     91.973(3)
_cell_angle_gamma     90.00
_cell_volume     1869.7(4)
_cell_formula_units_Z     4
_cell_measurement_reflns_used     1791
_cell_measurement_theta_min     2.63
_cell_measurement_theta_max     25.19
_cell_measurement_temperature     291(2)
_exptl_crystal_description     block
_exptl_crystal_colour     Colorless
_exptl_crystal_size_max     0.26
_exptl_crystal_size_mid     0.22
_exptl_crystal_size_min     0.20
_exptl_crystal_density_diffrn     1.376
_exptl_crystal_density_meas     ?
_exptl_crystal_density_method     'not measured'
_exptl_crystal_F_000     808
_exptl_absorpt_coefficient_mu     0.097
_exptl_absorpt_correction_type     'multi-scan'
_exptl_absorpt_process_details     '(SADABS; Bruker, 2000)'
_exptl_absorpt_correction_T_min     0.97
_exptl_absorpt_correction_T_max     0.98
_exptl_special_details
;
1<i>H</i>-NMR (CDCl~3~, 400 MHz) \d: 3.81 (s, 3H, --COOCH~3~), 4.00 (s, 3H,
--COOCH~3~), 5.92 (s, 2H, --CH~2~Ph), 7.20--7.41 (m, 8H, ArH), 8.07 (d, 1H, J
= 7.9 Hz, ArH)
;
_diffrn_ambient_temperature     291(2)
_diffrn_radiation_type     'MoK\a'
_diffrn_radiation_wavelength     0.71073
_diffrn_radiation_source     'sealed tube'
_diffrn_radiation_monochromator     'graphite'
_diffrn_measurement_device_type     'Bruker SMART APEX CCD'
_diffrn_measurement_method     'phi and omega scans'
_diffrn_detector_area_resol_mean     ?
_diffrn_reflns_number     13898
_diffrn_reflns_av_R_equivalents     0.0565
_diffrn_reflns_av_sigmaI/netI     0.0570
_diffrn_reflns_theta_min     1.64
_diffrn_reflns_theta_max     26.0
_diffrn_reflns_theta_full     26.00
_diffrn_measured_fraction_theta_max     0.985
_diffrn_measured_fraction_theta_full     0.985
_diffrn_reflns_limit_h_min     -12
_diffrn_reflns_limit_h_max     12
_diffrn_reflns_limit_k_min     -26
_diffrn_reflns_limit_k_max     30
_diffrn_reflns_limit_l_min     -9
_diffrn_reflns_limit_l_max     9
_diffrn_standards_number     ?
_diffrn_standards_interval_count     ?
_diffrn_standards_interval_time     ?
_diffrn_standards_decay_%     ?
_refine_special_details
;
Refinement of <i>F</i>^2^ against ALL reflections. The weighted <i>R</i>-factor
<i>wR</i> and goodness of fit <i>S</i> are based on <i>F</i>^2^, conventional
<i>R</i>-factors <i>R</i> are based on <i>F</i>, with <i>F</i> set to zero for
negative <i>F</i>^2^. The threshold expression of <i>F</i>^2^ >
\s(<i>F</i>^2^) is used only for calculating <i>R</i>-factors(gt) <i>etc</i>.
and is not relevant to the choice of reflections for refinement.
<i>R</i>-factors based on <i>F</i>^2^ are statistically about twice as large
as those based on <i>F</i>, and <i>R</i>- factors based on ALL data will be
even larger.
;
_reflns_number_total     3615
_reflns_number_gt     2699
_reflns_threshold_expression     I>2sigma(I)
_refine_ls_structure_factor_coef     Fsqd
_refine_ls_matrix_type     full
_refine_ls_R_factor_all     0.0776
_refine_ls_R_factor_gt     0.0559
_refine_ls_wR_factor_gt     0.1200
_refine_ls_wR_factor_ref     0.1253
_refine_ls_goodness_of_fit_ref     1.025
_refine_ls_restrained_S_all     1.025
_refine_ls_number_reflns     3615
_refine_ls_number_parameters     264
_refine_ls_number_restraints     0
_refine_ls_hydrogen_treatment     constr
_refine_ls_weighting_scheme     calc
_refine_ls_weighting_details
                  'w=1/[\s^2^(Fo^2^)+(0.05P)^2^+0.66P] where P=(Fo^2^+2Fc^2^)/3'
_atom_sites_solution_hydrogens     geom
_atom_sites_solution_primary     direct
_atom_sites_solution_secondary     difmap
_refine_ls_shift/su_max     0.000
_refine_ls_shift/su_mean     0.000
_refine_diff_density_max     0.190
_refine_diff_density_min     -0.187
_refine_ls_extinction_method     none
_refine_ls_extinction_coef     ?
loop_
    _atom_type_symbol
    _atom_type_description
    _atom_type_scat_dispersion_real
    _atom_type_scat_dispersion_imag
    _atom_type_scat_source
    'C' 'C' 0.0033 0.0016
                         'International Tables Vol C Tables 4.2.6.8 and 6.1.1.4'
    'H' 'H' 0.0000 0.0000
                         'International Tables Vol C Tables 4.2.6.8 and 6.1.1.4'
    'N' 'N' 0.0061 0.0033
                         'International Tables Vol C Tables 4.2.6.8 and 6.1.1.4'
    'O' 'O' 0.0106 0.0060
                         'International Tables Vol C Tables 4.2.6.8 and 6.1.1.4'
_computing_data_collection     'SMART (Bruker, 2000)'
_computing_cell_refinement     'SAINT (Bruker, 2000)'
_computing_data_reduction     'SAINT (Bruker, 2000)'
_computing_structure_solution     'SHELXTL (Sheldrick, 2008)'
_computing_structure_refinement     'SHELXTL (Sheldrick, 2008)'
_computing_molecular_graphics     'SHELXTL (Sheldrick, 2008)'
_computing_publication_material     'SHELXTL (Sheldrick, 2008)'
loop_
    _atom_site_type_symbol
    _atom_site_label
    _atom_site_fract_x
    _atom_site_fract_y
    _atom_site_fract_z
    _atom_site_U_iso_or_equiv
    _atom_site_adp_type
    _atom_site_calc_flag
    _atom_site_refinement_flags
    _atom_site_occupancy
    _atom_site_disorder_assembly
    _atom_site_disorder_group
    C C1 1.0019(2) 1.00932(8) 0.7360(3) 0.0272(4) Uani d . 1 . .
    C C2 1.0476(2) 1.05587(9) 0.6574(3) 0.0342(5) Uani d . 1 . .
    H H2 1.1394 1.0634 0.6481 0.041 Uiso calc R 1 . .
    C C3 0.9480(3) 1.09034(10) 0.5935(3) 0.0403(6) Uani d . 1 . .
    H H3 0.9727 1.1219 0.5367 0.048 Uiso calc R 1 . .
    C C4 0.8095(2) 1.07867(9) 0.6128(3) 0.0387(6) Uani d . 1 . .
    H H4 0.7450 1.1033 0.5710 0.046 Uiso calc R 1 . .
    C C5 0.7662(2) 1.03148(10) 0.6925(3) 0.0359(5) Uani d . 1 . .
    H H5 0.6746 1.0239 0.7042 0.043 Uiso calc R 1 . .
    C C6 0.8651(2) 0.99690(9) 0.7526(3) 0.0283(5) Uani d . 1 . .
    C C7 0.9829(2) 0.92732(8) 0.8653(3) 0.0252(4) Uani d . 1 . .
    C C8 1.0572(2) 0.88306(9) 0.9310(3) 0.0283(5) Uani d . 1 . .
    C C9 1.1957(2) 0.89723(9) 0.9075(3) 0.0301(5) Uani d . 1 . .
    C C10 1.2040(2) 0.94775(9) 0.8330(3) 0.0288(5) Uani d . 1 . .
    C C11 1.3184(2) 0.97791(9) 0.7903(3) 0.0333(5) Uani d . 1 . .
    C C12 0.7257(2) 0.91558(10) 0.8516(3) 0.0326(5) Uani d . 1 . .
    H H12A 0.6509 0.9402 0.8692 0.039 Uiso calc R 1 . .
    H H12B 0.7325 0.8913 0.9509 0.039 Uiso calc R 1 . .
    C C13 0.69949(19) 0.88336(9) 0.6848(3) 0.0292(5) Uani d . 1 . .
    C C14 0.6168(2) 0.90361(10) 0.5555(3) 0.0394(6) Uani d . 1 . .
    H H14 0.5747 0.9368 0.5706 0.047 Uiso calc R 1 . .
    C C15 0.5946(3) 0.87514(11) 0.4004(3) 0.0463(7) Uani d . 1 . .
    H H15 0.5403 0.8898 0.3108 0.056 Uiso calc R 1 . .
    C C16 0.6539(3) 0.82453(12) 0.3795(3) 0.0493(7) Uani d . 1 . .
    H H16 0.6382 0.8055 0.2761 0.059 Uiso calc R 1 . .
    C C17 0.7340(3) 0.80288(12) 0.5082(3) 0.0466(6) Uani d . 1 . .
    H H17 0.7729 0.7690 0.4944 0.056 Uiso calc R 1 . .
    C C18 0.7576(2) 0.83240(10) 0.6629(3) 0.0411(6) Uani d . 1 . .
    H H18 0.8125 0.8179 0.7521 0.049 Uiso calc R 1 . .
    C C19 1.0032(2) 0.83746(9) 1.0316(3) 0.0336(5) Uani d . 1 . .
    C C20 1.0629(3) 0.76423(12) 1.2133(4) 0.0577(8) Uani d . 1 . .
    H H20A 1.0048 0.7778 1.3013 0.087 Uiso calc R 1 . .
    H H20B 1.1420 0.7482 1.2682 0.087 Uiso calc R 1 . .
    H H20C 1.0150 0.7376 1.1441 0.087 Uiso calc R 1 . .
    C C21 1.3202(2) 0.86405(10) 0.9391(3) 0.0376(5) Uani d . 1 . .
    C C22 1.4343(3) 0.78357(12) 0.8747(4) 0.0528(7) Uani d . 1 . .
    H H22A 1.5076 0.7961 0.8061 0.079 Uiso calc R 1 . .
    H H22B 1.4102 0.7475 0.8400 0.079 Uiso calc R 1 . .
    H H22C 1.4619 0.7838 0.9962 0.079 Uiso calc R 1 . .
    N N1 1.07206(16) 0.96508(7) 0.8086(2) 0.0243(4) Uani d . 1 . .
    N N2 0.85368(17) 0.94658(7) 0.8381(2) 0.0278(4) Uani d . 1 . .
    N N3 1.41453(19) 1.00265(9) 0.7614(3) 0.0411(5) Uani d . 1 . .
    O O1 1.10343(16) 0.80841(7) 1.1015(2) 0.0403(4) Uani d . 1 . .
    O O2 0.88636(17) 0.82715(7) 1.0552(2) 0.0449(5) Uani d . 1 . .
    O O3 1.31742(17) 0.81903(7) 0.8471(2) 0.0451(5) Uani d . 1 . .
    O O4 1.4114(2) 0.87751(9) 1.0281(3) 0.0648(6) Uani d . 1 . .
loop_
    _atom_site_aniso_label
    _atom_site_aniso_U_11
    _atom_site_aniso_U_22
    _atom_site_aniso_U_33
    _atom_site_aniso_U_12
    _atom_site_aniso_U_13
    _atom_site_aniso_U_23
    C1 0.0323(11) 0.0244(11) 0.0247(10) -0.0022(9) -0.0037(8) -0.0041(8)
    C2 0.0466(13) 0.0273(12) 0.0285(11) -0.0057(10) 0.0002(10) -0.0019(9)
    C3 0.0513(15) 0.0310(13) 0.0385(13) 0.0007(11) 0.0013(11) -0.0045(10)
    C4 0.0433(14) 0.0249(12) 0.0473(14) 0.0040(10) -0.0059(11) -0.0014(10)
    C5 0.0323(12) 0.0352(13) 0.0399(13) 0.0041(10) -0.0055(10) -0.0037(10)
    C6 0.0274(10) 0.0230(11) 0.0343(11) 0.0022(9) -0.0014(9) -0.0041(9)
    C7 0.0232(10) 0.0269(11) 0.0254(10) -0.0068(8) 0.0006(8) -0.0034(8)
    C8 0.0264(10) 0.0329(12) 0.0257(10) -0.0025(9) 0.0022(8) -0.0034(9)
    C9 0.0301(11) 0.0342(13) 0.0255(10) -0.0010(9) -0.0045(9) -0.0033(9)
    C10 0.0238(10) 0.0337(13) 0.0284(10) 0.0024(9) -0.0040(8) -0.0013(9)
    C11 0.0260(11) 0.0289(12) 0.0448(13) 0.0028(9) -0.0003(10) -0.0014(10)
    C12 0.0189(10) 0.0365(13) 0.0428(13) -0.0071(9) 0.0074(9) -0.0026(10)
    C13 0.0175(9) 0.0341(12) 0.0361(12) -0.0056(9) 0.0054(8) 0.0021(9)
    C14 0.0381(13) 0.0348(13) 0.0444(13) -0.0044(10) -0.0116(10) -0.0010(11)
    C15 0.0522(15) 0.0540(17) 0.0316(13) -0.0098(13) -0.0143(11) 0.0006(11)
    C16 0.0535(16) 0.0536(17) 0.0406(14) -0.0132(13) -0.0033(12) -0.0178(12)
    C17 0.0485(15) 0.0460(15) 0.0457(15) -0.0021(12) 0.0038(12) -0.0133(12)
    C18 0.0398(13) 0.0361(14) 0.0466(14) 0.0050(11) -0.0073(11) -0.0077(11)
    C19 0.0377(13) 0.0303(13) 0.0321(12) 0.0005(10) -0.0074(10) -0.0015(9)
    C20 0.076(2) 0.0544(18) 0.0425(15) 0.0009(15) 0.0044(14) 0.0349(13)
    C21 0.0348(12) 0.0373(14) 0.0403(13) 0.0018(10) -0.0031(10) 0.0009(11)
    C22 0.0480(15) 0.0571(18) 0.0535(16) 0.0282(13) 0.0064(13) -0.0133(13)
    N1 0.0211(8) 0.0270(9) 0.0249(9) -0.0030(7) 0.0014(7) -0.0028(7)
    N2 0.0221(8) 0.0295(10) 0.0319(9) -0.0045(7) 0.0000(7) -0.0004(7)
    N3 0.0303(10) 0.0528(14) 0.0404(11) -0.0052(10) 0.0049(8) 0.0129(10)
    O1 0.0418(9) 0.0435(10) 0.0356(9) 0.0077(8) 0.0030(7) 0.0184(7)
    O2 0.0395(10) 0.0547(11) 0.0399(9) -0.0098(8) -0.0049(7) 0.0225(8)
    O3 0.0467(10) 0.0461(11) 0.0422(9) 0.0157(8) -0.0041(8) -0.0152(8)
    O4 0.0576(12) 0.0899(16) 0.0452(11) 0.0140(11) -0.0211(10) -0.0184(11)
_geom_special_details
;
All e.s.d.'s (except the e.s.d. in the dihedral angle between two l.s. planes)
are estimated using the full covariance matrix. The cell e.s.d.'s are taken
into account individually in the estimation of e.s.d.'s in distances, angles
and torsion angles; correlations between e.s.d.'s in cell parameters are only
used when they are defined by crystal symmetry. An approximate (isotropic)
treatment of cell e.s.d.'s is used for estimating e.s.d.'s involving l.s.
planes. Least-squares planes (<i>x</i>,<i>y</i>,<i>z</i> in crystal
coordinates) and deviations from them (* indicates atom used to define plane)
-0.0001(0.0049) <i>x</i> + 11.1526(0.0083)<i>y</i> + 6.8309(0.0017) <i>z</i> =
16.2473 (0.0105)
* 0.0370 (0.0017) C1 * 0.0187 (0.0017) C2 * -0.0329 (0.0017) C3 * -0.0312
(0.0019) C4 * -0.0132 (0.0017) C5 * 0.0115 (0.0017) C6 * 0.0056 (0.0017) C7 *
-0.0396 (0.0016) C8 * -0.0420 (0.0016) C9 * 0.0128 (0.0016) C10 * 0.0392
(0.0015) N1 * 0.0341 (0.0015) N2
Rms deviation of fitted atoms = 0.0293
7.9901(0.0063)<i>x</i> + 10.7417(0.0233)<i>y</i> - 3.2379(0.0071)<i>z</i> =
12.8495 (0.0190)
Angle to previous plane (with approximate e.s.d.) = 80.93 (0.06)
* 0.0109 (0.0016) C13 * -0.0131 (0.0017) C14 * 0.0058 (0.0018) C15 * 0.0036
(0.0019) C16 * -0.0055 (0.0019) C17 * -0.0016 (0.0017) C18
Rms deviation of fitted atoms = 0.0078
;
loop_
    _geom_bond_atom_site_label_1
    _geom_bond_atom_site_label_2
    _geom_bond_site_symmetry_2
    _geom_bond_distance
    _geom_bond_publ_flag
    C1 C2 . 1.384(3) ?
    C1 C6 . 1.394(3) ?
    C1 N1 . 1.401(3) y
    C2 C3 . 1.379(3) ?
    C2 H2 . 0.9300 ?
    C3 C4 . 1.410(4) ?
    C3 H3 . 0.9300 ?
    C4 C5 . 1.392(3) ?
    C4 H4 . 0.9300 ?
    C5 C6 . 1.366(3) ?
    C5 H5 . 0.9300 ?
    C6 N2 . 1.414(3) y
    C7 N1 . 1.365(3) y
    C7 N2 . 1.371(3) y
    C7 C8 . 1.402(3) ?
    C8 C9 . 1.429(3) ?
    C8 C19 . 1.477(3) ?
    C9 C10 . 1.378(3) ?
    C9 C21 . 1.491(3) ?
    C10 N1 . 1.378(3) y
    C10 C11 . 1.401(3) ?
    C11 N3 . 1.157(3) y
    C12 N2 . 1.485(3) y
    C12 C13 . 1.520(3) ?
    C12 H12A . 0.9700 ?
    C12 H12B . 0.9700 ?
    C13 C14 . 1.357(3) ?
    C13 C18 . 1.398(3) ?
    C14 C15 . 1.392(3) ?
    C14 H14 . 0.9300 ?
    C15 C16 . 1.395(4) ?
    C15 H15 . 0.9300 ?
    C16 C17 . 1.352(4) ?
    C16 H16 . 0.9300 ?
    C17 C18 . 1.405(3) ?
    C17 H17 . 0.9300 ?
    C18 H18 . 0.9300 ?
    C19 O2 . 1.201(3) ?
    C19 O1 . 1.321(3) ?
    C20 O1 . 1.454(3) ?
    C20 H20A . 0.9600 ?
    C20 H20B . 0.9600 ?
    C20 H20C . 0.9600 ?
    C21 O4 . 1.159(3) ?
    C21 O3 . 1.318(3) ?
    C22 O3 . 1.459(3) ?
    C22 H22A . 0.9600 ?
    C22 H22B . 0.9600 ?
    C22 H22C . 0.9600 ?
loop_
    _geom_angle_atom_site_label_1
    _geom_angle_atom_site_label_2
    _geom_angle_atom_site_label_3
    _geom_angle_site_symmetry_1
    _geom_angle_site_symmetry_3
    _geom_angle
    _geom_angle_publ_flag
    C2 C1 C6 . . 123.7(2) ?
    C2 C1 N1 . . 131.3(2) y
    C6 C1 N1 . . 104.97(17) y
    C3 C2 C1 . . 115.5(2) ?
    C3 C2 H2 . . 122.2 ?
    C1 C2 H2 . . 122.2 ?
    C2 C3 C4 . . 121.2(2) ?
    C2 C3 H3 . . 119.4 ?
    C4 C3 H3 . . 119.4 ?
    C5 C4 C3 . . 122.1(2) ?
    C5 C4 H4 . . 118.9 ?
    C3 C4 H4 . . 118.9 ?
    C6 C5 C4 . . 116.5(2) ?
    C6 C5 H5 . . 121.7 ?
    C4 C5 H5 . . 121.7 ?
    C5 C6 C1 . . 120.9(2) ?
    C5 C6 N2 . . 129.9(2) ?
    C1 C6 N2 . . 109.22(17) ?
    N1 C7 N2 . . 108.65(18) y
    N1 C7 C8 . . 108.36(18) y
    N2 C7 C8 . . 142.99(19) y
    C7 C8 C9 . . 104.67(19) ?
    C7 C8 C19 . . 126.24(19) ?
    C9 C8 C19 . . 128.1(2) ?
    C10 C9 C8 . . 110.22(19) ?
    C10 C9 C21 . . 120.5(2) ?
    C8 C9 C21 . . 129.1(2) ?
    N1 C10 C9 . . 105.65(18) y
    N1 C10 C11 . . 124.6(2) y
    C9 C10 C11 . . 129.77(19) ?
    N3 C11 C10 . . 177.5(2) y
    N2 C12 C13 . . 109.47(17) y
    N2 C12 H12A . . 109.8 y
    C13 C12 H12A . . 109.8 ?
    N2 C12 H12B . . 109.8 y
    C13 C12 H12B . . 109.8 ?
    H12A C12 H12B . . 108.2 ?
    C14 C13 C18 . . 119.0(2) ?
    C14 C13 C12 . . 120.0(2) ?
    C18 C13 C12 . . 121.1(2) ?
    C13 C14 C15 . . 120.6(2) ?
    C13 C14 H14 . . 119.7 ?
    C15 C14 H14 . . 119.7 ?
    C14 C15 C16 . . 119.9(2) ?
    C14 C15 H15 . . 120.0 ?
    C16 C15 H15 . . 120.0 ?
    C17 C16 C15 . . 120.7(2) ?
    C17 C16 H16 . . 119.7 ?
    C15 C16 H16 . . 119.7 ?
    C16 C17 C18 . . 118.9(3) ?
    C16 C17 H17 . . 120.5 ?
    C18 C17 H17 . . 120.5 ?
    C13 C18 C17 . . 121.0(2) ?
    C13 C18 H18 . . 119.5 ?
    C17 C18 H18 . . 119.5 ?
    O2 C19 O1 . . 122.2(2) ?
    O2 C19 C8 . . 127.4(2) ?
    O1 C19 C8 . . 110.4(2) ?
    O1 C20 H20A . . 109.5 ?
    O1 C20 H20B . . 109.5 ?
    H20A C20 H20B . . 109.5 ?
    O1 C20 H20C . . 109.5 ?
    H20A C20 H20C . . 109.5 ?
    H20B C20 H20C . . 109.5 ?
    O4 C21 O3 . . 124.0(2) ?
    O4 C21 C9 . . 123.7(2) ?
    O3 C21 C9 . . 112.17(19) ?
    O3 C22 H22A . . 109.5 ?
    O3 C22 H22B . . 109.5 ?
    H22A C22 H22B . . 109.5 ?
    O3 C22 H22C . . 109.5 ?
    H22A C22 H22C . . 109.5 ?
    H22B C22 H22C . . 109.5 ?
    C7 N1 C10 . . 111.09(17) ?
    C7 N1 C1 . . 110.29(17) ?
    C10 N1 C1 . . 138.55(18) ?
    C7 N2 C6 . . 106.77(16) ?
    C7 N2 C12 . . 126.79(18) ?
    C6 N2 C12 . . 124.71(17) ?
    C19 O1 C20 . . 115.5(2) ?
    C21 O3 C22 . . 115.44(19) ?
