# Supplementary material for: Dimethyl 9-benzyl-3-cyano-9H-pyrrolo[1,2-a]benzimidazole-1,2-dicarboxyl­ate
Source: Acta Crystallogr Sect E Struct Rep Online. 2009 Nov 21;65(Pt 12):o3155. doi: 10.1107/S1600536809048867 (PMC2972134; doi:10.1107/S1600536809048867)
Supplement: Supplementary file 2 [file e-65-o3155-Isup2.hkl]

# 
# h,k,l, Fc-squared, Fo-squared, sigma(Fo-squared) and status flag 
# 
data_I
_shelx_title ' 90203a_0m              P21/c' 
_shelx_refln_list_code          4 
_shelx_F_calc_maximum      165.19 
_exptl_crystal_F_000       808.00 
_reflns_d_resolution_high  0.8107 
 
loop_ 
 _symmetry_equiv_pos_as_xyz 
 'x, y, z' 
 '-x, y+1/2, -z+1/2' 
 '-x, -y, -z' 
 'x, -y-1/2, z-1/2' 
 
_cell_length_a     9.8681 
_cell_length_b    24.7660 
_cell_length_c     7.6551 
_cell_angle_alpha  90.000 
_cell_angle_beta   91.973 
_cell_angle_gamma  90.000 
 
_shelx_F_squared_multiplier     1.000 
 
loop_ 
 _refln_index_h 
 _refln_index_k 
 _refln_index_l 
 _refln_F_squared_calc 
 _refln_F_squared_meas 
 _refln_F_squared_sigma 
 _refln_observed_status 
   1   0   0    12839.49    12137.72    279.10 o 
   2   0   0        9.95       22.78     17.04 o 
   3   0   0     7772.25     7988.39     72.05 o 
   4   0   0      217.64      210.01     10.57 o 
   5   0   0      132.62      169.96     29.88 o 
   6   0   0      352.89      374.41      9.98 o 
   7   0   0      498.25      488.72     13.44 o 
   8   0   0      190.39      251.71     19.09 o 
   9   0   0       71.88       97.57      9.55 o 
  10   0   0      215.53      232.58     19.40 o 
  11   0   0      164.57      176.40     16.36 o 
  12   0   0        8.11        8.40      1.86 o 
   1   1   0        0.41        1.32      1.17 o 
   2   1   0      936.61      920.09     73.23 o 
   3   1   0     3640.83     3499.40     34.21 o 
   4   1   0       53.64       78.32     16.90 o 
   5   1   0      256.96      248.70     24.79 o 
   6   1   0      181.40      202.91     22.29 o 
   7   1   0      892.96      858.40     20.37 o 
   8   1   0      178.00      187.92      9.96 o 
   9   1   0      677.11      590.51     12.45 o 
  10   1   0       29.58       36.74      6.32 o 
  11   1   0       17.27       36.48     23.07 o 
  12   1   0       10.38       20.95      5.06 o 
   0   2   0     7922.34     7790.48    293.79 o 
   1   2   0     3061.12     2979.06     50.20 o 
   2   2   0       17.10       18.44      2.72 o 
   3   2   0       54.95       53.67      6.90 o 
   4   2   0       76.32       69.06     18.79 o 
   5   2   0     2065.65     2131.41     19.44 o 
   6   2   0      157.66      158.19      8.26 o 
   7   2   0       28.47       52.78     18.70 o 
   8   2   0       48.92       42.28      7.07 o 
   9   2   0       99.12       97.86      3.63 o 
  10   2   0        2.11        4.21      3.37 o 
  11   2   0      112.67      168.54     13.59 o 
  12   2   0        0.61        0.45      0.81 o 
   1   3   0      145.48      136.18      3.34 o 
   2   3   0     1808.24     1776.10     31.40 o 
   3   3   0     2985.90     2898.43     53.46 o 
   4   3   0      424.12      405.42     36.36 o 
   5   3   0      102.41       91.49     20.96 o 
   6   3   0     1480.21     1409.51     76.42 o 
   7   3   0      169.46      173.59     10.55 o 
   8   3   0      792.65      727.18     15.24 o 
   9   3   0      322.17      342.92     13.95 o 
  10   3   0        1.80        2.64      1.70 o 
  11   3   0       35.51       31.79      6.04 o 
  12   3   0        6.43        5.39      1.84 o 
   0   4   0     2092.74     2210.35     23.26 o 
   1   4   0     1940.07     1939.33     22.23 o 
   2   4   0     1263.99     1282.51     59.08 o 
   3   4   0     1482.78     1517.38     26.05 o 
   4   4   0        0.00        2.03      4.56 o 
   5   4   0       70.62       76.53      3.69 o 
   6   4   0        7.98       11.58      4.71 o 
   7   4   0       17.75       26.67      5.98 o 
   8   4   0       47.18       61.80     18.48 o 
   9   4   0      166.30      180.44      9.87 o 
  10   4   0       86.36      127.48     15.32 o 
  11   4   0       11.30       11.19      7.45 o 
  12   4   0       66.97       78.53      9.35 o 
   1   5   0     2468.90     2329.71     94.39 o 
   2   5   0      393.40      427.04     12.15 o 
   3   5   0      337.25      376.72      9.45 o 
   4   5   0      210.97      264.43     17.23 o 
   5   5   0      474.93      471.47      9.69 o 
   6   5   0      189.52      181.14     21.57 o 
   7   5   0      236.18      210.13     30.76 o 
   8   5   0      732.22      654.96     10.32 o 
   9   5   0      212.25      237.15     18.32 o 
  10   5   0       13.09       12.24      3.67 o 
  11   5   0        0.10        1.74      1.69 o 
   0   6   0     1155.45     1162.57     92.25 o 
   1   6   0      356.28      375.78     22.19 o 
   2   6   0      275.87      283.76     25.32 o 
   3   6   0      801.09      815.61     28.52 o 
   4   6   0      926.98      888.12     73.21 o 
   5   6   0     1445.90     1450.48     46.30 o 
   6   6   0       44.57       36.94      9.49 o 
   7   6   0      262.97      251.52     14.59 o 
   8   6   0      520.29      519.41     16.50 o 
   9   6   0     1232.01     1230.07     66.42 o 
  10   6   0       15.75       17.75      9.11 o 
  11   6   0       73.33       85.43     20.85 o 
   1   7   0        6.72       31.30     11.34 o 
   2   7   0     3596.39     3457.46     22.99 o 
   3   7   0     1636.37     1587.29     55.02 o 
   4   7   0      724.30      694.84     18.52 o 
   5   7   0       28.34       35.55      5.24 o 
   6   7   0      301.30      303.12     24.77 o 
   7   7   0        4.15        7.46      4.97 o 
   8   7   0      152.04      191.55     12.66 o 
   9   7   0      304.21      283.94     37.98 o 
  10   7   0        1.48        2.52      0.65 o 
  11   7   0       97.37      144.91     26.05 o 
   0   8   0      942.43     1011.36     37.83 o 
   1   8   0     4789.93     4529.07     14.61 o 
   2   8   0     2051.25     1994.17     13.54 o 
   3   8   0      771.92      744.93      7.43 o 
   4   8   0       96.62       99.93     11.00 o 
   5   8   0      990.73     1194.44     19.39 o 
   6   8   0      193.70      187.60     10.48 o 
   7   8   0      218.68      244.67     15.20 o 
   8   8   0      187.18      204.20     14.77 o 
   9   8   0       97.36      112.09     13.98 o 
  10   8   0       45.64       43.94      3.98 o 
  11   8   0      196.19      223.65     25.12 o 
   1   9   0     2090.03     1995.82     18.73 o 
   2   9   0     1210.44     1277.20     23.82 o 
   3   9   0       82.58       90.94     16.64 o 
   4   9   0     1300.12     1238.77     68.42 o 
   5   9   0      382.67      441.26     10.40 o 
   6   9   0       48.17       60.59      9.78 o 
   7   9   0       45.01       64.45     21.06 o 
   8   9   0        9.38       13.25      3.06 o 
   9   9   0       54.71       53.35     10.38 o 
  10   9   0        0.16        3.57      1.22 o 
  11   9   0       36.15       36.29     10.23 o 
   0  10   0     3098.11     3171.45     41.40 o 
   1  10   0     1422.25     1535.13     31.48 o 
   2  10   0        3.52        6.24      7.65 o 
   3  10   0      101.68      151.13     12.48 o 
   4  10   0       49.70       53.22      6.18 o 
   5  10   0       39.24       42.18      7.53 o 
   6  10   0      206.50      222.04     16.74 o 
   7  10   0      322.80      285.08      7.03 o 
   8  10   0        0.19        4.42      5.28 o 
   9  10   0       10.77       13.63      5.35 o 
  10  10   0       92.29      136.63     13.96 o 
  11  10   0       37.02       36.03     16.81 o 
   1  11   0     1565.73     1495.39     73.10 o 
   2  11   0      981.92      980.21     75.88 o 
   3  11   0     1109.41     1117.42     36.02 o 
   4  11   0      337.42      343.35     18.53 o 
   5  11   0      341.89      333.16     21.47 o 
   6  11   0        3.03       15.11      6.95 o 
   7  11   0        0.67        4.07      6.53 o 
   8  11   0       42.54       62.08     11.46 o 
   9  11   0       48.71       62.91      7.10 o 
  10  11   0       80.51       74.21      7.63 o 
  11  11   0       59.30       77.80     23.80 o 
   0  12   0      357.22      324.72     17.01 o 
   1  12   0     1157.88     1197.33     47.61 o 
   2  12   0       18.36       20.91      6.41 o 
   3  12   0      180.93      224.66     16.89 o 
   4  12   0       31.80       27.45     11.18 o 
   5  12   0      225.36      212.77     15.80 o 
   6  12   0      521.10      521.10     13.33 o 
   7  12   0      226.59      258.12     11.59 o 
   8  12   0      778.36      679.12     17.03 o 
   9  12   0      108.74      132.51     10.19 o 
  10  12   0       19.22       25.85      5.19 o 
  11  12   0       83.28       74.11     31.01 o 
   1  13   0        1.54        2.79      0.31 o 
   2  13   0      633.08      598.75     28.59 o 
   3  13   0        1.25        6.76      5.88 o 
   4  13   0      489.15      432.19     11.62 o 
   5  13   0       14.55       28.88      7.27 o 
   6  13   0       49.24       48.40      9.57 o 
   7  13   0      559.26      500.55     20.92 o 
   8  13   0      105.45      137.74     23.56 o 
   9  13   0        0.00        0.00      9.32 o 
  10  13   0        3.19        5.61      2.79 o 
  11  13   0       10.74       16.74      9.61 o 
   0  14   0     1442.18     1436.86     33.32 o 
   1  14   0      132.76      139.41      8.38 o 
   2  14   0      870.60      862.29     11.01 o 
   3  14   0       66.97       72.23      7.90 o 
   4  14   0      108.44      106.80      4.51 o 
   5  14   0      756.06      694.36     20.96 o 
   6  14   0      164.90      177.93     17.65 o 
   7  14   0      908.05      804.79     11.68 o 
   8  14   0       80.15       64.24      6.20 o 
   9  14   0        0.91        9.44     11.34 o 
  10  14   0        0.75        5.24      8.80 o 
   1  15   0       68.37       96.61     12.25 o 
   2  15   0        3.44       15.95      5.61 o 
   3  15   0        4.12        5.35     12.81 o 
   4  15   0        0.20        3.34      1.85 o 
   5  15   0       76.80      101.47     12.58 o 
   6  15   0       66.21       89.24     14.16 o 
   7  15   0      137.30      201.12     22.31 o 
   8  15   0        7.25        9.93     22.06 o 
   9  15   0        3.37        6.68      3.02 o 
  10  15   0       23.16       27.96      8.29 o 
   0  16   0     1279.61     1165.95     78.69 o 
   1  16   0        7.11        9.83      3.34 o 
   2  16   0       46.21       69.45     12.81 o 
   3  16   0        7.79        9.36      5.15 o 
   4  16   0      603.52      533.03      5.63 o 
   5  16   0       81.12       74.18      5.87 o 
   6  16   0       54.20       56.29     14.47 o 
   7  16   0      383.43      332.77      5.10 o 
   8  16   0        0.05       11.87     13.60 o 
   9  16   0        4.05        9.68     12.85 o 
  10  16   0       37.33       60.80     17.73 o 
   1  17   0      181.95      243.08     18.15 o 
   2  17   0        3.45        9.46      3.63 o 
   3  17   0        5.47       15.08     15.93 o 
   4  17   0      174.14      207.95     14.07 o 
   5  17   0      479.44      427.99      4.32 o 
   6  17   0      148.47      174.86     22.15 o 
   7  17   0        3.75       13.92     19.58 o 
   8  17   0       61.46      110.17     27.79 o 
   9  17   0        0.04        5.65      5.11 o 
  10  17   0        4.43        4.65     40.62 o 
   0  18   0      457.19      419.94     45.51 o 
   1  18   0       64.82       77.91     15.05 o 
   2  18   0      352.05      361.08     22.77 o 
   3  18   0      170.30      162.82     10.72 o 
   4  18   0       82.41      106.71     30.21 o 
   5  18   0      497.87      456.76     11.90 o 
   6  18   0       45.44       43.30      3.53 o 
   7  18   0      146.94      167.90     23.94 o 
   8  18   0       22.24       22.87      5.01 o 
   9  18   0       25.13       33.85      7.77 o 
   1  19   0      319.12      288.85      6.49 o 
   2  19   0      673.76      637.95     11.62 o 
   3  19   0      112.53      188.79     17.72 o 
   4  19   0      110.51      110.63      5.88 o 
   5  19   0        3.98       18.51     14.86 o 
   6  19   0        1.56        3.13      1.31 o 
   7  19   0        0.19        4.38     19.55 o 
   8  19   0       33.50       28.28      9.19 o 
   9  19   0        0.21        4.48      9.93 o 
   0  20   0      116.32      109.11     10.50 o 
   1  20   0      108.10       94.42     28.02 o 
   2  20   0       18.47       18.59      4.73 o 
   3  20   0      587.66      504.69     20.71 o 
   4  20   0       33.69       55.70     14.26 o 
   5  20   0       74.71       84.33     13.23 o 
   6  20   0        0.42        0.00      4.42 o 
   7  20   0        1.01       12.50     10.27 o 
   8  20   0       45.33       52.16     18.49 o 
   9  20   0       42.44       49.85     24.21 o 
   1  21   0      195.53      279.92     22.61 o 
   2  21   0       17.67       38.48     13.72 o 
   3  21   0       84.23       98.27     12.63 o 
   4  21   0      101.90       99.32     43.10 o 
   5  21   0        8.28        8.63      4.47 o 
   6  21   0        3.96       13.96      8.99 o 
   7  21   0       35.05       48.23     12.18 o 
   8  21   0       20.83       35.58     11.28 o 
   0  22   0      165.07      188.64     20.26 o 
   1  22   0        5.84       15.04      4.27 o 
   2  22   0       17.14       22.73      3.85 o 
   3  22   0       41.07       45.15     14.26 o 
   4  22   0      452.24      443.19     17.24 o 
   5  22   0       11.93       28.80     10.26 o 
   6  22   0        7.81       11.27      2.47 o 
   7  22   0        0.85        2.55      3.27 o 
   8  22   0        0.63        1.05      0.78 o 
   1  23   0        3.33        7.49      6.41 o 
   2  23   0      120.74      114.07      3.38 o 
   3  23   0      346.31      303.36     46.82 o 
   4  23   0       26.08       40.59     12.87 o 
   5  23   0        2.54       11.61     11.98 o 
   6  23   0       72.75       73.15      9.81 o 
   7  23   0        7.98       26.58     22.89 o 
   8  23   0        2.83       26.05     18.60 o 
   0  24   0      205.25      176.47     22.48 o 
   1  24   0        6.06        5.32      3.75 o 
   2  24   0       32.89       49.72     28.72 o 
   3  24   0       11.46       17.61     22.94 o 
   4  24   0       12.22       11.49      1.24 o 
   5  24   0       54.00       64.88     20.78 o 
   6  24   0       74.16       83.25     25.04 o 
   7  24   0       56.45       57.53      6.25 o 
   1  25   0      304.51      284.31     38.45 o 
   2  25   0      135.50      153.83     21.39 o 
   3  25   0       58.15       80.70     29.34 o 
   4  25   0        0.97        2.48     16.80 o 
   5  25   0        0.49        1.52      4.61 o 
   6  25   0        4.02        9.84     15.97 o 
   0  26   0        3.73        8.68     19.22 o 
   1  26   0      126.35      109.61     22.95 o 
   2  26   0       31.83       53.73     22.28 o 
   3  26   0       12.16        8.37     32.71 o 
   4  26   0       37.01       57.79     16.91 o 
   5  26   0        3.48        6.84      3.39 o 
   6  26   0       70.62       85.58     58.91 o 
   1  27   0       95.01       91.47     11.16 o 
   2  27   0      105.78      108.86     23.04 o 
   3  27   0      176.08      163.79      4.50 o 
   4  27   0        0.18        2.59      3.57 o 
   5  27   0        0.08        0.00     10.73 o 
   0  28   0       26.61       44.96     22.01 o 
   1  28   0       24.95       45.58     40.93 o 
   2  28   0        0.76        6.31     16.56 o 
   3  28   0       13.04       19.78     31.58 o 
   4  28   0       15.55       30.69     18.34 o 
   1  29   0        4.12       20.15     28.53 o 
   2  29   0        0.83        4.34     21.39 o 
   3  29   0        0.01        2.29     10.06 o 
   1  30   0        9.30       35.04     40.31 o 
   2  30   0        8.91       19.22     12.71 o 
 -12   1   1       17.28       16.62     21.62 o 
 -11   1   1       32.84       43.14      5.81 o 
 -10   1   1       32.10       39.93      6.88 o 
  -9   1   1     1399.85     1354.10     51.46 o 
  -8   1   1       72.50       85.85     13.78 o 
  -7   1   1       14.54       17.74      3.17 o 
  -6   1   1      206.76      191.20      8.45 o 
  -5   1   1      684.10      688.95     22.88 o 
  -4   1   1      576.80      548.99     27.36 o 
  -3   1   1     3066.86     3011.16     21.77 o 
  -2   1   1     3443.08     3164.94     51.75 o 
  -1   1   1     2906.14     2917.19     25.50 o 
   0   1   1     3403.70     3215.89     68.67 o 
   1   1   1      346.39      322.03     16.22 o 
   2   1   1     1470.50     1577.50     38.06 o 
   3   1   1     1997.91     1992.26     53.62 o 
   4   1   1       28.19       42.22      7.27 o 
   5   1   1        4.42        8.97      7.29 o 
   6   1   1      860.76      899.31     21.14 o 
   7   1   1      826.34      749.30     86.48 o 
   8   1   1      399.08      360.39      5.99 o 
   9   1   1      337.27      330.34     20.46 o 
  10   1   1       49.04       59.86      5.70 o 
  11   1   1       12.72       17.76      5.15 o 
  12   1   1        1.18        3.39      3.00 o 
 -12   2   1       99.71       86.99      9.05 o 
 -11   2   1        6.17        8.90     10.18 o 
 -10   2   1       23.99       50.88     15.00 o 
  -9   2   1      428.60      391.98     24.64 o 
  -8   2   1      192.92      271.28     20.23 o 
  -7   2   1      165.93      207.09     14.86 o 
  -6   2   1      794.58      783.56      7.71 o 
  -5   2   1      107.24      117.31      6.72 o 
  -4   2   1      861.57      956.12     74.90 o 
  -3   2   1     2866.49     2681.36     47.37 o 
  -2   2   1    24938.43    23115.22     72.17 o 
  -1   2   1     5755.14     5577.23     72.15 o 
   0   2   1     3520.02     3424.45      9.68 o 
   1   2   1    11369.18    11046.44    171.61 o 
   2   2   1      616.70      597.06     15.18 o 
   3   2   1      324.00      332.32      7.30 o 
   4   2   1      618.27      582.10      5.75 o 
   5   2   1      561.15      508.75     15.20 o 
   6   2   1        2.35       13.54      7.32 o 
   7   2   1       75.49       76.89      9.99 o 
   8   2   1      111.84       93.20     40.30 o 
   9   2   1      198.26      213.26     21.29 o 
  10   2   1        1.38        7.24      1.23 o 
  11   2   1        0.11        1.57     12.49 o 
  12   2   1       24.73       24.28      5.53 o 
 -12   3   1        0.01        3.64     17.38 o 
 -11   3   1        0.12        0.00      1.83 o 
 -10   3   1       11.23       22.07     13.08 o 
  -9   3   1        5.78       10.49     12.93 o 
  -8   3   1        1.38        1.45      1.58 o 
  -7   3   1        0.43        2.15     10.35 o 
  -6   3   1      222.97      238.27     16.25 o 
  -5   3   1      618.09      593.10     21.42 o 
  -4   3   1       88.83       98.82     10.27 o 
  -3   3   1      110.36      167.81     11.42 o 
  -2   3   1     2976.49     2754.03     17.80 o 
  -1   3   1     1372.27     1395.34     13.67 o 
   0   3   1     4096.41     3878.47     43.65 o 
   1   3   1     2652.62     2703.94     31.81 o 
   2   3   1     1843.53     1949.58     14.68 o 
   3   3   1      120.94      130.97      7.96 o 
   4   3   1      825.77      842.44     63.36 o 
   5   3   1     2937.43     2908.02     25.01 o 
   6   3   1      168.58      245.05     15.42 o 
   7   3   1      217.37      220.69      8.56 o 
   8   3   1       18.90       32.45      8.19 o 
   9   3   1     1136.35      992.76     66.60 o 
  10   3   1      290.81      296.37     15.74 o 
  11   3   1        4.09        8.72      4.60 o 
 -12   4   1       48.77       67.77     35.72 o 
 -11   4   1      159.42      162.63      6.76 o 
 -10   4   1       22.92       24.85      6.07 o 
  -9   4   1      113.60      115.85     19.18 o 
  -8   4   1        0.16        0.00     25.60 o 
  -7   4   1        4.14        7.43      4.08 o 
  -6   4   1      320.19      322.61     38.63 o 
  -5   4   1      552.52      516.36     32.14 o 
  -4   4   1     3365.82     3142.88     52.60 o 
  -3   4   1      706.17      641.99     21.04 o 
  -2   4   1      791.00      773.36     47.65 o 
  -1   4   1      466.20      434.41      7.26 o 
   0   4   1     2175.40     2062.65     65.19 o 
   1   4   1    12418.57    11728.59     67.71 o 
   2   4   1       68.26       86.67     11.44 o 
   3   4   1     1112.33     1167.90     49.08 o 
   4   4   1      330.44      368.14     11.28 o 
   5   4   1       31.32       36.19      8.35 o 
   6   4   1       63.25       90.01     13.86 o 
   7   4   1       75.04       80.38      3.63 o 
   8   4   1      134.38      155.14     14.22 o 
   9   4   1       54.38       56.50      5.89 o 
  10   4   1      115.30      117.31     12.22 o 
  11   4   1        1.60       20.70      8.30 o 
 -11   5   1       10.21       19.36      7.25 o 
 -10   5   1       75.05       92.73     25.55 o 
  -9   5   1      487.65      401.62     23.97 o 
  -8   5   1      209.81      222.14     11.47 o 
  -7   5   1      284.17      249.68     17.47 o 
  -6   5   1       37.67       35.26     13.33 o 
  -5   5   1      465.46      434.94      8.99 o 
  -4   5   1     4856.26     4413.30     90.46 o 
  -3   5   1      309.80      362.04     19.76 o 
  -2   5   1    17823.88    17132.54     87.74 o 
  -1   5   1      674.70      621.89     18.15 o 
   0   5   1      880.79      891.56    100.55 o 
   1   5   1     2840.03     2719.68     44.60 o 
   2   5   1     1415.13     1324.69     20.81 o 
   3   5   1        0.46       22.65      9.29 o 
   4   5   1      275.22      271.82     21.69 o 
   5   5   1      225.53      221.27     23.89 o 
   6   5   1       76.00       67.42      3.03 o 
   7   5   1      274.13      306.46     14.53 o 
   8   5   1      155.07      181.79     15.88 o 
   9   5   1       64.98       74.62      9.11 o 
  10   5   1      100.66      104.53      9.15 o 
  11   5   1        0.04        0.75      9.04 o 
 -11   6   1       19.21       18.55     13.16 o 
 -10   6   1       45.74       54.99      7.44 o 
  -9   6   1        6.40       13.54      4.50 o 
  -8   6   1      341.73      351.26     11.77 o 
  -7   6   1       36.20       41.97      2.72 o 
  -6   6   1       54.14       63.86      5.68 o 
  -5   6   1      502.20      527.27     12.31 o 
  -4   6   1       20.88       25.02      2.53 o 
  -3   6   1     1809.50     1810.65     20.45 o 
  -2   6   1     1450.12     1458.58     11.92 o 
  -1   6   1     1682.43     1775.07     17.22 o 
   0   6   1      135.17      165.67     15.99 o 
   1   6   1      209.27      257.11     13.21 o 
   2   6   1      428.64      424.88     17.61 o 
   3   6   1        0.00        2.75     12.69 o 
   4   6   1     1613.20     1511.85     29.85 o 
   5   6   1       96.81      105.58      4.97 o 
   6   6   1      280.77      283.71      4.76 o 
   7   6   1       74.08       93.91      4.65 o 
   8   6   1       30.72       32.62      6.68 o 
   9   6   1       17.55       35.86      8.72 o 
  10   6   1        3.83       19.52     18.23 o 
  11   6   1        1.52       18.48     21.93 o 
 -11   7   1       15.90       12.53      3.88 o 
 -10   7   1        0.01        4.92      6.80 o 
  -9   7   1        1.22        6.41      7.04 o 
  -8   7   1      255.43      251.10     17.00 o 
  -7   7   1       63.71       62.46      6.54 o 
  -6   7   1        0.35        2.66      1.97 o 
  -5   7   1       15.79       13.98      3.06 o 
  -4   7   1      218.96      231.06     19.12 o 
  -3   7   1       12.26       18.37      9.80 o 
  -2   7   1      164.58      235.65     12.13 o 
  -1   7   1      251.04      306.19     12.09 o 
   0   7   1      491.42      533.82     12.41 o 
   1   7   1      969.32     1065.54     26.13 o 
   2   7   1      161.70      218.89     17.02 o 
   3   7   1     2369.33     2391.93     60.76 o 
   4   7   1      144.19      181.27     11.93 o 
   5   7   1       23.79       33.68      6.16 o 
   6   7   1       42.29       43.91      8.40 o 
   7   7   1       26.06       28.49      6.53 o 
   8   7   1       13.47       14.67      2.20 o 
   9   7   1       79.72       67.91      2.60 o 
  10   7   1        4.99       12.32      5.36 o 
  11   7   1       28.82       49.48     20.51 o 
 -11   8   1       97.31      107.67     26.51 o 
 -10   8   1       30.87       44.67     13.68 o 
  -9   8   1        6.16        6.27      1.99 o 
  -8   8   1      266.10      304.46     16.54 o 
  -7   8   1        2.95        9.44      1.63 o 
  -6   8   1      121.07      137.72     24.60 o 
  -5   8   1      191.34      215.40     12.28 o 
  -4   8   1      194.64      209.77     10.28 o 
  -3   8   1      927.97     1082.36     22.35 o 
  -2   8   1       28.91       40.05      6.93 o 
  -1   8   1      511.65      537.50      9.64 o 
   0   8   1       25.90       41.33     10.76 o 
   1   8   1     1007.17     1162.89     26.19 o 
   2   8   1        3.81        3.40      5.12 o 
   3   8   1      248.35      249.33      8.67 o 
   4   8   1     2251.78     2112.91     26.13 o 
   5   8   1      687.60      688.42     16.33 o 
   6   8   1       50.21       47.21      6.75 o 
   7   8   1     1047.92      974.13     82.64 o 
   8   8   1      298.57      276.29      5.45 o 
   9   8   1       16.77       24.45     11.63 o 
  10   8   1       18.62       25.79      3.75 o 
  11   8   1       14.42       20.72     20.29 o 
 -11   9   1       20.93       19.87      6.36 o 
 -10   9   1      258.43      257.99     26.05 o 
  -9   9   1       84.94       81.48     11.52 o 
  -8   9   1      756.77      650.42     30.33 o 
  -7   9   1       33.53       47.71     12.05 o 
  -6   9   1      354.70      397.03     15.54 o 
  -5   9   1        0.53        6.43      5.15 o 
  -4   9   1     3223.57     3036.74     35.85 o 
  -3   9   1      109.65      123.96     17.14 o 
  -2   9   1      181.10      224.42     19.04 o 
  -1   9   1      637.62      650.86     17.84 o 
   0   9   1      274.15      308.81     15.63 o 
   1   9   1     2118.41     2106.90     40.47 o 
   2   9   1      425.21      452.11     14.10 o 
   3   9   1       90.16       90.90      7.32 o 
   4   9   1     1436.84     1336.48     59.35 o 
   5   9   1      447.37      445.32     23.64 o 
   6   9   1      193.60      257.50     10.70 o 
   7   9   1      516.16      479.42     18.24 o 
   8   9   1       94.70       82.72      6.82 o 
   9   9   1       13.91       16.90      6.04 o 
  10   9   1       33.97       37.99      3.67 o 
  11   9   1       92.00      103.26     27.20 o 
 -11  10   1        0.27        5.75     13.48 o 
 -10  10   1        3.97        7.43      7.77 o 
  -9  10   1      167.35      162.26     20.73 o 
  -8  10   1       91.88       99.61     17.60 o 
  -7  10   1       28.20       45.07      5.40 o 
  -6  10   1       14.58       26.87      8.74 o 
  -5  10   1      173.39      203.46     13.47 o 
  -4  10   1     1119.33     1269.17     33.19 o 
  -3  10   1     1047.04     1001.73     15.35 o 
  -2  10   1      258.72      296.64     11.10 o 
  -1  10   1     1649.35     1608.81     26.51 o 
   0  10   1        0.19        0.00      2.91 o 
   1  10   1      453.53      436.45     29.09 o 
   2  10   1        0.88       19.46     11.02 o 
   3  10   1     2252.12     2166.28     15.44 o 
   4  10   1      645.97      640.15      6.03 o 
   5  10   1     1582.77     1581.95     69.62 o 
   6  10   1       30.17       37.45      9.85 o 
   7  10   1      179.74      186.47     26.77 o 
   8  10   1     1137.15     1038.88     23.77 o 
   9  10   1      100.19      143.14     17.30 o 
  10  10   1        0.07        5.17      3.47 o 
  11  10   1       19.68       35.51     21.03 o 
 -11  11   1       49.82       58.91     31.32 o 
 -10  11   1        3.15        5.94     12.96 o 
  -9  11   1       84.67      182.57     28.07 o 
  -8  11   1       70.26       96.75     15.49 o 
  -7  11   1        8.30       18.63     10.64 o 
  -6  11   1       16.37       19.50      9.81 o 
  -5  11   1        1.44       13.23      6.80 o 
  -4  11   1       73.76      117.00     12.49 o 
  -3  11   1        9.84       22.49      7.10 o 
  -2  11   1     1320.79     1320.54     51.53 o 
  -1  11   1     1047.83     1042.34     12.36 o 
   0  11   1      254.12      263.30     24.44 o 
   1  11   1      284.62      290.06     17.27 o 
   2  11   1     1005.49     1072.96     73.05 o 
   3  11   1      209.51      224.78     17.60 o 
   4  11   1        0.05        3.33      3.10 o 
   5  11   1     1120.46     1273.86     25.42 o 
   6  11   1       73.72       88.01      3.95 o 
   7  11   1      182.42      259.42     22.00 o 
   8  11   1       69.34       60.36      6.48 o 
   9  11   1       54.01       66.34     12.10 o 
  10  11   1      225.59      206.81     26.18 o 
  11  11   1        3.98        7.44     27.50 o 
 -10  12   1       14.91       25.40     14.01 o 
  -9  12   1      154.41      171.96     15.61 o 
  -8  12   1      349.68      335.49     18.49 o 
  -7  12   1       53.72       81.87     17.50 o 
  -6  12   1        0.90        3.50      8.19 o 
  -5  12   1      832.20      806.24     27.52 o 
  -4  12   1       43.58       54.87     17.68 o 
  -3  12   1      504.62      465.72      8.88 o 
  -2  12   1      132.56      134.87      6.61 o 
  -1  12   1      517.40      485.82     12.22 o 
   0  12   1       14.62       30.94     13.46 o 
   1  12   1      940.58      914.36     50.53 o 
   2  12   1       80.34       95.44     31.92 o 
   3  12   1      246.96      263.27      9.47 o 
   4  12   1       14.40       33.02     16.60 o 
   5  12   1       75.40       79.48     11.22 o 
   6  12   1        6.75       11.74      3.74 o 
   7  12   1      115.08      184.07     13.53 o 
   8  12   1      470.15      446.78     10.18 o 
   9  12   1      106.46       96.38     10.13 o 
  10  12   1       13.38       12.16      7.78 o 
  11  12   1       44.52       61.08     55.81 o 
 -10  13   1       37.43       43.29     14.30 o 
  -9  13   1       16.85       18.54      3.55 o 
  -8  13   1      183.42      201.26     10.30 o 
  -7  13   1     1039.55      935.35     21.01 o 
  -6  13   1      363.33      337.50     13.41 o 
  -5  13   1      158.02      150.02     17.29 o 
  -4  13   1     1700.52     1661.81     22.56 o 
  -3  13   1      808.64      815.29     37.17 o 
  -2  13   1      471.36      475.66     13.84 o 
  -1  13   1        0.30        1.37      5.59 o 
   0  13   1      302.08      290.75      7.38 o 
   1  13   1     1004.20     1081.57     23.89 o 
   2  13   1      689.60      900.60     38.50 o 
   3  13   1      326.32      351.77     17.75 o 
   4  13   1        7.45       17.80     10.75 o 
   5  13   1        9.89       24.33     12.16 o 
   6  13   1       19.78       37.32     10.63 o 
   7  13   1       34.23       49.97     19.55 o 
   8  13   1      242.88      231.55      9.86 o 
   9  13   1        0.40        9.01     16.51 o 
  10  13   1       48.20       43.96      6.74 o 
 -10  14   1        0.94        9.91      6.98 o 
  -9  14   1       50.04       60.83      8.35 o 
  -8  14   1        0.01        0.41      1.37 o 
  -7  14   1        0.00        7.42     14.05 o 
  -6  14   1       87.88       96.97     21.47 o 
  -5  14   1      670.76      619.96     34.92 o 
  -4  14   1      452.20      452.32      8.92 o 
  -3  14   1       60.53       71.91      8.26 o 
  -2  14   1      121.52      130.08      8.13 o 
  -1  14   1     2666.32     2505.85     34.99 o 
   0  14   1      195.92      246.62     19.77 o 
   1  14   1      144.72      197.72     11.73 o 
   2  14   1       17.86       27.85      6.19 o 
   3  14   1      408.47      371.84     20.20 o 
   4  14   1       89.75      114.15     13.18 o 
   5  14   1      151.08      157.55     11.31 o 
   6  14   1      319.51      307.17     17.32 o 
   7  14   1        3.70        6.97      2.82 o 
   8  14   1       58.68       62.64     14.22 o 
   9  14   1      100.53      141.07     22.07 o 
  10  14   1        6.88       17.88      7.02 o 
 -10  15   1       26.34       27.32      7.59 o 
  -9  15   1        0.26       10.26     12.76 o 
  -8  15   1        1.98        3.11      3.08 o 
  -7  15   1        1.48        4.06      8.49 o 
  -6  15   1      143.11      122.62      4.95 o 
  -5  15   1      568.41      543.54     21.55 o 
  -4  15   1        2.91        9.94     11.83 o 
  -3  15   1      457.39      419.46     16.59 o 
  -2  15   1      479.21      458.87      8.51 o 
  -1  15   1      188.08      228.14     13.79 o 
   0  15   1        2.96        5.61      6.43 o 
   1  15   1      335.68      339.16     12.85 o 
   2  15   1      562.84      546.60     12.51 o 
   3  15   1        4.73        9.08      2.64 o 
   4  15   1      320.20      311.69      9.69 o 
   5  15   1      397.97      395.23     21.51 o 
   6  15   1      113.61      120.51      9.32 o 
   7  15   1      157.89      178.48     10.03 o 
   8  15   1       31.69       36.87     16.33 o 
   9  15   1        5.78       16.16     13.03 o 
  10  15   1        6.87       11.58      7.53 o 
 -10  16   1        7.42       20.60     19.00 o 
  -9  16   1       25.45       47.59     12.93 o 
  -8  16   1        0.01        0.80      8.90 o 
  -7  16   1       65.34       79.10     18.85 o 
  -6  16   1      619.87      599.38     23.09 o 
  -5  16   1      638.57      587.79     21.91 o 
  -4  16   1        5.32        6.97      2.10 o 
  -3  16   1      266.31      244.43     18.20 o 
  -2  16   1      350.27      314.02     21.12 o 
  -1  16   1      242.88      278.25     11.54 o 
   0  16   1      192.60      258.50     13.49 o 
   1  16   1       15.01       17.19      8.64 o 
   2  16   1      130.89      124.20     17.13 o 
   3  16   1      100.98       90.38      9.78 o 
   4  16   1       27.12       33.52     15.20 o 
   5  16   1        7.17       13.82     10.04 o 
   6  16   1      523.84      480.98     21.73 o 
   7  16   1      253.88      256.83     13.16 o 
   8  16   1       30.43       39.13      8.35 o 
   9  16   1       10.67       22.02     16.37 o 
  10  16   1       75.12       81.24     49.61 o 
 -10  17   1        0.75       12.09     50.54 o 
  -9  17   1        0.03        6.00     21.93 o 
  -8  17   1        6.63        8.04      1.45 o 
  -7  17   1        0.44       11.57      5.15 o 
  -6  17   1      498.74      520.99     26.27 o 
  -5  17   1       35.50       42.01      6.98 o 
  -4  17   1        7.55       31.44     21.20 o 
  -3  17   1       20.56       49.07     21.37 o 
  -2  17   1      334.56      318.19      8.05 o 
  -1  17   1       53.65       60.37      6.74 o 
   0  17   1      418.80      434.37     21.50 o 
   1  17   1      404.86      365.04     10.76 o 
   2  17   1      169.49      218.87     13.49 o 
   3  17   1      153.74      178.28     29.46 o 
   4  17   1      231.56      239.25     15.54 o 
   5  17   1      269.89      267.83     31.35 o 
   6  17   1      215.37      220.81     22.32 o 
   7  17   1       26.09       36.64     16.49 o 
   8  17   1        0.20        2.30     11.23 o 
   9  17   1       19.13       19.69     10.09 o 
  -9  18   1        0.18        2.69     11.92 o 
  -8  18   1        2.48        8.49     10.65 o 
  -7  18   1       66.81       76.88     17.62 o 
  -6  18   1       31.09       33.24      3.69 o 
  -5  18   1      166.52      204.67     14.53 o 
  -4  18   1      372.15      360.59     13.13 o 
  -3  18   1      218.87      232.47     25.99 o 
  -2  18   1      678.17      632.81     10.29 o 
  -1  18   1        0.58        1.66      1.23 o 
   0  18   1      141.55      128.47     13.15 o 
   1  18   1      108.93      142.42     14.73 o 
   2  18   1        0.38        5.45      6.06 o 
   3  18   1       71.32       64.38      6.85 o 
   4  18   1       23.33       39.22      9.48 o 
   5  18   1      176.18      159.81      5.81 o 
   6  18   1      181.90      166.23     18.21 o 
   7  18   1        8.61       12.11      6.29 o 
   8  18   1       25.08       33.61      6.08 o 
   9  18   1       12.66       19.68     17.14 o 
  -9  19   1       27.89       32.27      7.01 o 
  -8  19   1        2.50        4.52     10.26 o 
  -7  19   1        0.17        1.37     26.22 o 
  -6  19   1      155.45      231.98     29.31 o 
  -5  19   1       26.41       30.35     11.70 o 
  -4  19   1      373.99      333.15     43.02 o 
  -3  19   1      423.68      430.57     16.43 o 
  -2  19   1      117.74      134.93     26.81 o 
  -1  19   1        5.40       17.31     18.64 o 
   0  19   1        0.16        2.43      4.61 o 
   1  19   1       14.20       26.87      5.90 o 
   2  19   1       36.03       40.84      9.14 o 
   3  19   1      347.50      368.76     20.47 o 
   4  19   1       87.29       99.42     12.46 o 
   5  19   1     1941.83     1788.94     54.51 o 
   6  19   1      567.98      529.55     11.85 o 
   7  19   1        3.20        6.85      6.49 o 
   8  19   1        5.02        7.08      3.68 o 
   9  19   1        9.21       12.87     12.46 o 
  -9  20   1       14.84       22.43     16.26 o 
  -8  20   1        0.34        5.21     15.13 o 
  -7  20   1        3.10        6.68      8.06 o 
  -6  20   1       39.79       38.35      2.36 o 
  -5  20   1      192.10      221.76     23.30 o 
  -4  20   1      106.63       96.22     17.22 o 
  -3  20   1      283.92      281.26     11.54 o 
  -2  20   1       57.37       72.86     13.33 o 
  -1  20   1        0.01        2.02      4.35 o 
   0  20   1       69.51       94.73     10.11 o 
   1  20   1        1.20        7.47      7.04 o 
   2  20   1      183.00      227.15     26.06 o 
   3  20   1      124.72      168.76     19.77 o 
   4  20   1       10.42        8.71      2.27 o 
   5  20   1      289.39      254.50     21.95 o 
   6  20   1      132.05      157.30     27.17 o 
   7  20   1       88.01       80.76      5.94 o 
   8  20   1       36.26       38.51     14.93 o 
  -8  21   1       15.49       33.56     13.56 o 
  -7  21   1       40.45       37.30     11.47 o 
  -6  21   1       55.96       51.57      7.99 o 
  -5  21   1      305.70      334.22     12.73 o 
  -4  21   1        5.91       38.75     23.56 o 
  -3  21   1       51.59       64.25     10.03 o 
  -2  21   1      170.79      133.65     30.70 o 
  -1  21   1       43.11       75.07     33.55 o 
   0  21   1       35.42       39.13      6.52 o 
   1  21   1       19.25       35.59      7.87 o 
   2  21   1     1096.03     1189.54     49.47 o 
   3  21   1     1350.54     1199.86     57.54 o 
   4  21   1      118.63      131.47      8.77 o 
   5  21   1       29.41       52.65     16.47 o 
   6  21   1      132.38      164.43     16.98 o 
   7  21   1        1.12        6.12     12.72 o 
   8  21   1       10.21       14.37      2.16 o 
  -8  22   1        0.02        1.48     10.86 o 
  -7  22   1       10.94       19.05     10.05 o 
  -6  22   1      144.88      157.79      9.54 o 
  -5  22   1       86.00       82.51     22.30 o 
  -4  22   1      113.20      116.61      4.63 o 
  -3  22   1      805.22      765.25     24.19 o 
  -2  22   1       31.20       37.85     11.99 o 
  -1  22   1        0.00        2.01      5.40 o 
   0  22   1       60.24       72.95     22.08 o 
   1  22   1      490.15      477.52     14.81 o 
   2  22   1     1247.77     1222.88     40.23 o 
   3  22   1      207.58      206.99     12.94 o 
   4  22   1      161.15      154.86     27.80 o 
   5  22   1       75.87       97.48     10.43 o 
   6  22   1       36.69       45.19      9.23 o 
   7  22   1        8.03       23.10     25.10 o 
   8  22   1       24.15       57.50     31.03 o 
  -7  23   1       79.95       75.39      9.20 o 
  -6  23   1       24.22       18.92     12.56 o 
  -5  23   1       94.09       87.38     10.37 o 
  -4  23   1        0.00        0.00     20.26 o 
  -3  23   1      136.22      152.43     14.01 o 
  -2  23   1        0.05        1.76      5.30 o 
  -1  23   1       40.79       41.80      4.03 o 
   0  23   1        1.63        5.88     11.03 o 
   1  23   1       81.38       85.65      8.61 o 
   2  23   1      202.59      179.97     19.30 o 
   3  23   1      113.47      106.45     22.06 o 
   4  23   1        8.05        8.16      3.97 o 
   5  23   1       18.99       25.18     12.93 o 
   6  23   1        1.17       18.66     24.12 o 
   7  23   1       35.79       61.25     23.46 o 
  -7  24   1       20.32       23.02      3.35 o 
  -6  24   1       46.81       71.37     28.80 o 
  -5  24   1       18.00       17.07     12.40 o 
  -4  24   1      231.14      213.54     17.10 o 
  -3  24   1      732.48      660.77     20.93 o 
  -2  24   1     1179.18     1168.26     34.82 o 
  -1  24   1       51.97       50.88      6.77 o 
   0  24   1        1.53        3.43      2.13 o 
   1  24   1      136.95      140.34     18.83 o 
   2  24   1       24.56       27.50      9.22 o 
   3  24   1      177.06      178.36     13.62 o 
   4  24   1        0.09        1.67      5.31 o 
   5  24   1       88.23       91.65      3.65 o 
   6  24   1       78.26      128.20     29.25 o 
   7  24   1       46.93       52.20     14.26 o 
  -6  25   1       47.35       46.91      9.92 o 
  -5  25   1        0.19        0.40     14.35 o 
  -4  25   1       63.96       71.88     22.32 o 
  -3  25   1        0.10        2.45     16.08 o 
  -2  25   1      323.18      315.40     19.53 o 
  -1  25   1      653.19      597.83     36.21 o 
   0  25   1        5.19        9.22      8.49 o 
   1  25   1       92.20       88.37     11.52 o 
   2  25   1      350.15      281.26     26.74 o 
   3  25   1      419.83      402.84     26.05 o 
   4  25   1       27.26       46.25     14.69 o 
   5  25   1       29.99       50.23     21.07 o 
   6  25   1        0.91        1.55      1.83 o 
  -6  26   1        0.45        0.93     16.43 o 
  -5  26   1        2.87        3.19      2.77 o 
  -4  26   1        0.96        4.65     34.42 o 
  -3  26   1      211.07      243.44     23.74 o 
  -2  26   1      314.28      322.27     26.36 o 
  -1  26   1       57.35       55.04     10.48 o 
   0  26   1       52.34       59.86      9.88 o 
   1  26   1        3.59       17.59     23.60 o 
   2  26   1      230.92      271.62     27.29 o 
   3  26   1      204.14      199.52     25.64 o 
   4  26   1        1.23        6.62     25.25 o 
   5  26   1      111.42      118.03     31.16 o 
   6  26   1       64.56       56.43     17.36 o 
  -5  27   1       28.34       53.33     53.02 o 
  -4  27   1        0.00        0.00      4.24 o 
  -3  27   1        5.35        5.24      2.78 o 
  -2  27   1       86.47       83.72      7.29 o 
  -1  27   1       22.15       24.28     23.00 o 
   0  27   1       33.95       37.41      8.86 o 
   1  27   1        1.94        3.63     11.26 o 
   2  27   1       34.15       42.48     14.57 o 
   3  27   1      138.35      146.35     32.87 o 
   4  27   1        1.44        1.55      1.55 o 
   5  27   1       39.99       40.44     28.96 o 
  -4  28   1        9.53       27.24     20.80 o 
  -3  28   1       33.50       35.18     14.26 o 
  -2  28   1        9.69       18.82      8.58 o 
  -1  28   1       20.71       29.20     23.55 o 
   0  28   1        0.33        0.31      0.62 o 
   1  28   1       29.27       26.83     10.98 o 
   2  28   1       44.25       45.58     30.70 o 
   3  28   1       23.22       52.40     57.05 o 
   4  28   1       19.94       16.12     42.48 o 
  -3  29   1        2.54       12.95     11.75 o 
  -2  29   1       14.24       29.42     17.83 o 
  -1  29   1        3.04        9.95     17.21 o 
   0  29   1        2.24        2.79      4.03 o 
   1  29   1       17.14       29.15     35.97 o 
   2  29   1       10.02       10.23      0.93 o 
   3  29   1       38.58       57.36     40.62 o 
  -1  30   1        0.88        1.24      7.13 o 
   0  30   1        1.67       21.70     15.81 o 
 -11   0   2      103.24       80.62     31.32 o 
 -10   0   2        1.35        6.70     16.23 o 
  -9   0   2      620.62      588.41     17.11 o 
  -8   0   2      951.88      862.76     28.99 o 
  -7   0   2      687.63      638.96     39.07 o 
  -6   0   2      722.95      707.91     21.83 o 
  -5   0   2       69.46       76.71     17.66 o 
  -4   0   2       81.89       91.81     12.45 o 
  -3   0   2     1864.55     1983.50     46.34 o 
  -2   0   2      620.77      625.47     10.87 o 
  -1   0   2    11666.15    10922.07    321.39 o 
   0   0   2     1530.18     1688.32     34.42 o 
   1   0   2     2764.53     2811.66     23.08 o 
   2   0   2      158.17      198.60     24.81 o 
   3   0   2     2124.17     2030.43     14.05 o 
   4   0   2      311.65      311.89     19.38 o 
   5   0   2      777.27      933.24     48.47 o 
   6   0   2        0.09        2.49      3.87 o 
   7   0   2      331.91      293.58      5.14 o 
   8   0   2      183.27      220.99     13.20 o 
   9   0   2      948.57      840.68     71.60 o 
  10   0   2       51.17       47.23     18.97 o 
  11   0   2      117.39      154.05     40.77 o 
 -11   1   2       12.20       13.56      4.38 o 
 -10   1   2       21.82       20.92     11.28 o 
  -9   1   2       61.83       62.98     11.31 o 
  -8   1   2      386.21      340.08      8.47 o 
  -7   1   2       85.14      153.34     15.62 o 
  -6   1   2      694.97      671.53     12.71 o 
  -5   1   2      420.20      444.39      9.47 o 
  -4   1   2        2.93       19.05      4.40 o 
  -3   1   2      917.32      852.43     10.12 o 
  -2   1   2      748.14      731.63     10.27 o 
  -1   1   2     1873.15     1975.56     50.54 o 
   0   1   2     5531.10     5255.42     48.73 o 
   1   1   2      941.99      926.58     22.17 o 
   2   1   2        8.71        9.72      1.23 o 
   3   1   2      656.23      680.06     15.62 o 
   4   1   2      476.27      456.06     10.06 o 
   5   1   2      202.52      189.77      5.66 o 
   6   1   2      392.46      377.35     13.72 o 
   7   1   2      197.56      207.19     13.93 o 
   8   1   2      976.59      935.75     27.26 o 
   9   1   2        0.47        7.79      6.42 o 
  10   1   2       86.38      106.38     12.65 o 
  11   1   2       10.89       37.34     15.44 o 
 -11   2   2        7.24       14.92     32.36 o 
 -10   2   2        0.45        2.86      2.47 o 
  -9   2   2       17.05       13.64      3.01 o 
  -8   2   2      151.17      148.48     11.19 o 
  -7   2   2      266.55      332.57     16.51 o 
  -6   2   2      464.73      445.64     40.57 o 
  -5   2   2        0.25        6.34      6.45 o 
  -4   2   2        9.43        9.58      5.29 o 
  -3   2   2       40.49       47.27      8.05 o 
  -2   2   2      348.10      340.64     10.89 o 
  -1   2   2     2099.81     1948.31     23.02 o 
   0   2   2    13895.08    12914.30    174.70 o 
   1   2   2      362.90      339.05      6.66 o 
   2   2   2      590.15      588.33     21.04 o 
   3   2   2        0.26        0.58      3.28 o 
   4   2   2       16.65       15.46      3.95 o 
   5   2   2       15.29       28.39      6.63 o 
   6   2   2      716.09      702.86     10.20 o 
   7   2   2      513.39      489.91     24.31 o 
   8   2   2      890.37      862.13     31.27 o 
   9   2   2      679.05      600.00      6.30 o 
  10   2   2      130.06      151.34     12.79 o 
  11   2   2       44.15       52.42     20.74 o 
 -11   3   2        0.12        6.77     10.50 o 
 -10   3   2        2.69       12.01     16.97 o 
  -9   3   2       72.42       94.60     19.64 o 
  -8   3   2       59.29       68.43     10.70 o 
  -7   3   2        5.15        5.92      0.68 o 
  -6   3   2       26.34       23.15      5.43 o 
  -5   3   2      459.50      483.93     12.07 o 
  -4   3   2     1420.10     1303.26     25.85 o 
  -3   3   2        2.94        8.77      6.56 o 
  -2   3   2      157.40      151.90     10.71 o 
  -1   3   2    23415.43    22173.87    142.16 o 
   0   3   2    20598.50    19576.63    113.56 o 
   1   3   2     6993.52     6459.68     89.65 o 
   2   3   2      362.40      345.40     31.92 o 
   3   3   2      520.63      502.73      9.64 o 
   4   3   2       34.00       32.44      3.39 o 
   5   3   2       12.03       23.83      8.97 o 
   6   3   2       64.00       62.61      8.49 o 
   7   3   2      568.44      539.23      8.30 o 
   8   3   2      567.96      578.92     17.12 o 
   9   3   2       36.46       41.25      5.64 o 
  10   3   2        6.16       13.11      8.15 o 
  11   3   2        5.09       10.71      3.36 o 
 -11   4   2      218.63      231.31     21.71 o 
 -10   4   2       32.24       60.05     17.89 o 
  -9   4   2       23.62       29.33     10.92 o 
  -8   4   2        0.31        3.25      4.80 o 
  -7   4   2       90.91       95.39      6.76 o 
  -6   4   2      189.03      176.04      5.27 o 
  -5   4   2     1354.08     1287.37     13.98 o 
  -4   4   2     2749.69     2634.79     12.39 o 
  -3   4   2     1309.33     1530.54     22.22 o 
  -2   4   2       12.08       41.15     11.71 o 
  -1   4   2      184.32      195.48     26.41 o 
   0   4   2    27287.37    26159.77     75.49 o 
   1   4   2     2400.80     2250.20     18.60 o 
   2   4   2     9787.14     9329.63     55.95 o 
   3   4   2      262.84      276.08     25.78 o 
   4   4   2        8.00       19.81      4.77 o 
   5   4   2      406.87      441.01      9.70 o 
   6   4   2        5.57       17.07      5.58 o 
   7   4   2      620.56      591.74     17.44 o 
   8   4   2       29.18       39.99      7.48 o 
   9   4   2       11.65       10.91      2.00 o 
  10   4   2        3.78        6.32      2.41 o 
  11   4   2       35.82       31.09     32.50 o 
 -11   5   2        9.77       17.52     10.91 o 
 -10   5   2        1.65        8.45      9.65 o 
  -9   5   2      183.30      192.04     15.54 o 
  -8   5   2      197.82      174.04      9.78 o 
  -7   5   2        7.52       13.96      5.45 o 
  -6   5   2      619.75      559.12     23.61 o 
  -5   5   2      121.44      152.47     11.84 o 
  -4   5   2        5.48       11.75      8.07 o 
  -3   5   2      861.24      838.54     21.14 o 
  -2   5   2      125.66      122.27     13.49 o 
  -1   5   2     1011.26     1019.37     78.12 o 
   0   5   2    10089.94     9573.58    214.70 o 
   1   5   2    12079.23    11611.69     42.87 o 
   2   5   2      409.18      433.39     10.98 o 
   3   5   2     1326.24     1303.69      9.66 o 
   4   5   2      801.03      756.84     57.28 o 
   5   5   2     1066.57     1139.66     62.06 o 
   6   5   2       53.75       51.11      3.76 o 
   7   5   2      157.97      166.86      7.97 o 
   8   5   2        0.56        2.73      5.11 o 
   9   5   2       89.53      107.18      7.58 o 
  10   5   2        5.77       18.39     16.53 o 
  11   5   2        4.14       10.19      7.25 o 
 -11   6   2      139.66      180.04     23.09 o 
 -10   6   2       39.19       54.72     11.29 o 
  -9   6   2      133.44      135.21     15.27 o 
  -8   6   2       31.36       37.18      4.13 o 
  -7   6   2        6.61       14.90      5.37 o 
  -6   6   2      751.14      697.45     34.20 o 
  -5   6   2     1195.66     1225.62     64.74 o 
  -4   6   2      678.09      618.69      2.91 o 
  -3   6   2      233.49      269.23     11.32 o 
  -2   6   2      128.60      121.91      2.77 o 
  -1   6   2      465.90      489.61     10.95 o 
   0   6   2     1194.02     1345.49     27.26 o 
   1   6   2     2488.86     2398.28     45.98 o 
   2   6   2       15.56       12.87      3.74 o 
   3   6   2      510.38      515.31     11.11 o 
   4   6   2     1511.21     1636.88     23.29 o 
   5   6   2      119.07      130.32      5.32 o 
   6   6   2      512.02      507.64      9.29 o 
   7   6   2       18.81       19.46      7.53 o 
   8   6   2      153.27      169.45      8.14 o 
   9   6   2      156.31      182.01     11.64 o 
  10   6   2      109.15       91.42     15.90 o 
  11   6   2       18.69       12.54      0.63 o 
 -11   7   2       69.30       54.39      7.57 o 
 -10   7   2       44.64       42.08     13.91 o 
  -9   7   2      199.77      220.81     17.99 o 
  -8   7   2       26.15       33.39      4.62 o 
  -7   7   2      166.83      170.15     21.28 o 
  -6   7   2     1072.31      936.28     81.74 o 
  -5   7   2      474.97      481.23     19.07 o 
  -4   7   2      953.68      903.75     93.42 o 
  -3   7   2     1808.51     1692.78     56.06 o 
  -2   7   2      261.10      259.10      5.99 o 
  -1   7   2     6787.93     6225.47      7.49 o 
   0   7   2       99.88      120.08     17.47 o 
   1   7   2      353.53      323.83     28.79 o 
   2   7   2      571.95      519.12      8.86 o 
   3   7   2      906.72      941.19     32.78 o 
   4   7   2      179.46      218.60     15.70 o 
   5   7   2       34.10       37.27      7.62 o 
   6   7   2      246.25      234.90      6.39 o 
   7   7   2        2.49        1.64      2.38 o 
   8   7   2      308.86      312.65     15.69 o 
   9   7   2      222.46      244.71     13.23 o 
  10   7   2        0.17        5.12      9.11 o 
  11   7   2       66.00      127.51     17.54 o 
 -11   8   2       10.38       10.22      2.14 o 
 -10   8   2       77.97       92.28     27.81 o 
  -9   8   2      296.46      326.41     18.44 o 
  -8   8   2      503.69      479.20     24.75 o 
  -7   8   2      763.23      666.35     14.41 o 
  -6   8   2       55.53       55.57      3.79 o 
  -5   8   2      398.08      411.30     12.42 o 
  -4   8   2     1020.98      926.59    109.27 o 
  -3   8   2      355.82      330.32      9.12 o 
  -2   8   2     1104.13     1076.67     43.60 o 
  -1   8   2     1261.08     1215.11     74.67 o 
   0   8   2      355.26      388.92      8.99 o 
   1   8   2      216.52      241.85     21.73 o 
   2   8   2      116.69      160.00     18.54 o 
   3   8   2      268.34      265.85     11.08 o 
   4   8   2     1296.51     1422.46     36.72 o 
   5   8   2       57.85       80.80     12.48 o 
   6   8   2       60.48       77.50      6.65 o 
   7   8   2       78.89       98.78     15.58 o 
   8   8   2       42.17       57.76      7.85 o 
   9   8   2        3.62        6.82      5.04 o 
  10   8   2       24.52       35.52     16.13 o 
  11   8   2       18.31       36.71      9.95 o 
 -11   9   2       13.14       17.20     36.30 o 
 -10   9   2        2.35       13.43     13.30 o 
  -9   9   2       87.57       72.65      4.99 o 
  -8   9   2      264.21      260.68     19.32 o 
  -7   9   2      294.68      303.61     26.79 o 
  -6   9   2      812.66      748.46     12.77 o 
  -5   9   2      601.52      557.07     31.01 o 
  -4   9   2     1417.17     1443.45     24.60 o 
  -3   9   2      170.09      201.63     23.54 o 
  -2   9   2      543.03      559.64     11.73 o 
  -1   9   2        2.69       34.28     18.22 o 
   0   9   2       93.50      158.43     11.14 o 
   1   9   2       12.23       13.16      2.44 o 
   2   9   2     1285.03     1402.62     19.30 o 
   3   9   2      154.73      214.94     11.63 o 
   4   9   2      484.65      452.76     13.46 o 
   5   9   2        5.63       15.46      4.48 o 
   6   9   2      110.73      129.80     10.92 o 
   7   9   2       24.86       41.59     10.23 o 
   8   9   2        6.57       19.25     12.33 o 
   9   9   2        6.71       19.02      7.40 o 
  10   9   2        0.00        2.21      1.53 o 
  11   9   2      112.69      162.59     10.10 o 
 -11  10   2       17.58       22.01     11.16 o 
 -10  10   2       56.81       59.21     16.97 o 
  -9  10   2      247.64      235.91      8.46 o 
  -8  10   2      516.79      483.91     24.07 o 
  -7  10   2     2111.03     1986.48     87.49 o 
  -6  10   2      896.56      777.62     22.34 o 
  -5  10   2        9.02        9.22      3.06 o 
  -4  10   2        0.05        0.00      4.87 o 
  -3  10   2     1028.42     1045.62     44.59 o 
  -2  10   2      184.17      202.37      7.32 o 
  -1  10   2       54.39       65.03     16.63 o 
   0  10   2      236.47      294.54     10.67 o 
   1  10   2      658.31      621.74      9.88 o 
   2  10   2      326.67      350.28     11.14 o 
   3  10   2       14.16       32.04     14.57 o 
   4  10   2        3.25        7.43      4.08 o 
   5  10   2       33.60       41.04      5.61 o 
   6  10   2       83.32       85.60      9.64 o 
   7  10   2       38.23       41.48      9.23 o 
   8  10   2      102.15       87.71     13.39 o 
   9  10   2       71.67       77.82     16.65 o 
  10  10   2       87.93       78.03      7.64 o 
  11  10   2        5.39        4.37      7.82 o 
 -11  11   2        1.92        7.13     13.33 o 
 -10  11   2       31.44       32.97     35.98 o 
  -9  11   2       10.96       12.16      4.49 o 
  -8  11   2        9.29       23.76     12.62 o 
  -7  11   2       45.67       46.30      9.68 o 
  -6  11   2      327.63      293.90     46.07 o 
  -5  11   2       15.61       36.11     21.72 o 
  -4  11   2        1.91        6.45      6.41 o 
  -3  11   2      403.08      420.04     11.56 o 
  -2  11   2      154.65      150.01     15.92 o 
  -1  11   2      116.05      114.68     13.88 o 
   0  11   2        3.42       20.42     14.21 o 
   1  11   2        0.22        1.54      4.16 o 
   2  11   2        0.01        1.89      4.11 o 
   3  11   2      981.04     1037.20     43.95 o 
   4  11   2      359.13      395.41     11.19 o 
   5  11   2       23.87       48.29     16.85 o 
   6  11   2      182.91      175.62     14.72 o 
   7  11   2       79.06       86.19     21.27 o 
   8  11   2       25.57       31.23      7.81 o 
   9  11   2      130.57      126.07     32.89 o 
  10  11   2       43.57       44.13      8.25 o 
 -10  12   2        0.20       16.19     20.52 o 
  -9  12   2        1.06        4.47      8.97 o 
  -8  12   2       18.14       16.67      2.14 o 
  -7  12   2       15.39       40.82     13.50 o 
  -6  12   2       19.62       35.42      6.60 o 
  -5  12   2       72.92       70.43      4.21 o 
  -4  12   2      629.69      598.92     31.81 o 
  -3  12   2      571.99      575.11      9.32 o 
  -2  12   2      234.42      258.24     11.60 o 
  -1  12   2      311.27      312.02     22.04 o 
   0  12   2      374.41      422.41     13.37 o 
   1  12   2      832.22      845.27     16.48 o 
   2  12   2       83.41       72.19      5.04 o 
   3  12   2      120.21      135.15     27.36 o 
   4  12   2      261.46      277.25     10.15 o 
   5  12   2      455.59      430.89      8.06 o 
   6  12   2      131.50      142.44      9.76 o 
   7  12   2      628.27      640.78     22.07 o 
   8  12   2        3.12        6.81      4.07 o 
   9  12   2        6.31        8.16      4.85 o 
  10  12   2       32.63       41.11      5.85 o 
 -10  13   2        9.33       10.23      2.63 o 
  -9  13   2        1.11        7.64      4.61 o 
  -8  13   2       28.12       35.83     17.05 o 
  -7  13   2      119.97      129.06     11.81 o 
  -6  13   2      199.05      207.63     12.20 o 
  -5  13   2        5.09        8.02     11.66 o 
  -4  13   2      121.12      179.35     16.74 o 
  -3  13   2        4.48        7.72      7.93 o 
  -2  13   2      175.31      225.13     10.69 o 
  -1  13   2     1261.24     1264.59     30.72 o 
   0  13   2      395.79      376.37     26.27 o 
   1  13   2       47.74       75.24     17.53 o 
   2  13   2      706.85      688.13     10.01 o 
   3  13   2     1416.20     1479.35     40.71 o 
   4  13   2      890.99      797.60     21.86 o 
   5  13   2      473.26      451.88     12.90 o 
   6  13   2        0.07        4.09      3.61 o 
   7  13   2       41.09       58.21     27.43 o 
   8  13   2      120.88      177.67     16.93 o 
   9  13   2       11.91       16.54     11.04 o 
  10  13   2       27.19       23.67      8.33 o 
 -10  14   2        5.14       10.16     25.08 o 
  -9  14   2        0.16        9.37     23.39 o 
  -8  14   2       81.88       80.35      9.00 o 
  -7  14   2      170.86      197.37     15.53 o 
  -6  14   2       67.47       84.47     15.00 o 
  -5  14   2       24.04       29.65      9.95 o 
  -4  14   2     1146.07     1088.51    106.78 o 
  -3  14   2        5.68       29.11     20.62 o 
  -2  14   2      171.50      157.49     19.02 o 
  -1  14   2      150.67      139.45     11.32 o 
   0  14   2      136.53      162.27     12.88 o 
   1  14   2      966.27      881.57    112.95 o 
   2  14   2     1135.86     1163.48     50.17 o 
   3  14   2      247.90      258.46     10.95 o 
   4  14   2       46.47       53.53      6.94 o 
   5  14   2      651.86      627.05     17.58 o 
   6  14   2       45.92       44.81      5.89 o 
   7  14   2      241.61      290.33     22.93 o 
   8  14   2      275.08      250.09     16.51 o 
   9  14   2        3.68       28.76     10.62 o 
  10  14   2        8.92        8.25      1.52 o 
 -10  15   2       38.49       44.23     16.32 o 
  -9  15   2       25.92       35.79      7.94 o 
  -8  15   2        1.35        1.67     12.23 o 
  -7  15   2       40.38       61.09     21.89 o 
  -6  15   2       68.51       89.84     19.21 o 
  -5  15   2       77.27      116.23     21.30 o 
  -4  15   2       35.37       58.45     15.82 o 
  -3  15   2       13.48       21.85     12.31 o 
  -2  15   2      105.70      157.54     15.10 o 
  -1  15   2        0.77        4.10      2.30 o 
   0  15   2        5.50       12.23     10.04 o 
   1  15   2       40.48       49.22     13.49 o 
   2  15   2       22.34       27.65      7.93 o 
   3  15   2       15.91       31.83      7.52 o 
   4  15   2      181.68      201.83     15.38 o 
   5  15   2       57.25       57.79      4.74 o 
   6  15   2       44.79       62.43     17.94 o 
   7  15   2      252.46      275.49     13.07 o 
   8  15   2       51.84       67.67     15.80 o 
   9  15   2        5.36       15.56      7.86 o 
  10  15   2       57.63       65.73     26.41 o 
 -10  16   2        0.05        1.86      9.30 o 
  -9  16   2        9.97       20.14     27.91 o 
  -8  16   2       46.15       50.55     16.81 o 
  -7  16   2      424.42      437.95     19.85 o 
  -6  16   2       14.62       40.73     16.91 o 
  -5  16   2       35.93       39.44     17.20 o 
  -4  16   2        4.96        5.44      2.37 o 
  -3  16   2     1152.52     1116.55     21.85 o 
  -2  16   2       40.16       55.31      5.70 o 
  -1  16   2      167.95      160.35     19.37 o 
   0  16   2       54.36       59.63      5.37 o 
   1  16   2      740.41      640.17      9.90 o 
   2  16   2      727.15      679.34     13.87 o 
   3  16   2      987.64     1011.84     46.27 o 
   4  16   2       62.88       65.17      4.85 o 
   5  16   2      501.47      494.48     14.12 o 
   6  16   2      833.42      746.96     31.06 o 
   7  16   2       59.67       72.17      9.92 o 
   8  16   2       81.95       83.47      7.40 o 
   9  16   2       29.47       42.38     16.93 o 
  -9  17   2        0.07        5.63     22.34 o 
  -8  17   2       30.50       47.12     12.29 o 
  -7  17   2       19.71       25.98     10.96 o 
  -6  17   2      299.38      342.48     27.37 o 
  -5  17   2        3.47       13.04     18.26 o 
  -4  17   2      118.56      133.72     30.50 o 
  -3  17   2     1317.64     1159.27     83.63 o 
  -2  17   2       24.95       28.92     20.43 o 
  -1  17   2       29.20       51.72     12.92 o 
   0  17   2       12.28       29.32     17.44 o 
   1  17   2       92.12       89.07     11.49 o 
   2  17   2       79.03       72.45      7.44 o 
   3  17   2      106.91      117.02     12.92 o 
   4  17   2      170.14      174.39     13.51 o 
   5  17   2       42.54       62.97     14.20 o 
   6  17   2      114.47      176.60     23.00 o 
   7  17   2      229.82      288.93     21.08 o 
   8  17   2       83.04       78.68      8.12 o 
   9  17   2       18.49       37.59     11.06 o 
  -9  18   2       37.97       44.66      7.92 o 
  -8  18   2        0.02        8.20      2.79 o 
  -7  18   2       12.49       18.37     24.16 o 
  -6  18   2       21.66       35.72     22.40 o 
  -5  18   2       68.11       74.55     11.91 o 
  -4  18   2      124.61      131.10      9.27 o 
  -3  18   2       58.92       83.39     17.51 o 
  -2  18   2       39.31       53.42     12.01 o 
  -1  18   2        1.54       15.55     16.47 o 
   0  18   2      160.16      169.41      9.35 o 
   1  18   2       38.60       64.95     12.01 o 
   2  18   2       60.06       64.45      6.02 o 
   3  18   2        0.00        2.05      2.17 o 
   4  18   2        2.71        2.06      7.82 o 
   5  18   2       75.14       81.53      6.89 o 
   6  18   2       62.19       63.00     10.73 o 
   7  18   2      416.19      374.45     16.73 o 
   8  18   2       25.25       33.09      7.80 o 
   9  18   2        9.68       20.78      9.90 o 
  -9  19   2       16.25       34.50      7.64 o 
  -8  19   2       59.87       57.12      5.05 o 
  -7  19   2       18.70       41.35     25.01 o 
  -6  19   2      134.11      151.33     14.10 o 
  -5  19   2      387.30      334.97      4.87 o 
  -4  19   2      174.32      225.21     16.71 o 
  -3  19   2       66.65       64.12     10.41 o 
  -2  19   2      125.87      137.55     11.72 o 
  -1  19   2       37.59       38.26      9.45 o 
   0  19   2        3.41        3.04      3.86 o 
   1  19   2      163.12      175.98     11.73 o 
   2  19   2      340.86      372.47     12.91 o 
   3  19   2       56.43       62.95      7.34 o 
   4  19   2       90.27      137.70     22.10 o 
   5  19   2       13.43       16.26      2.73 o 
   6  19   2        0.06        2.91     15.60 o 
   7  19   2       16.89       24.28      7.49 o 
   8  19   2       29.37       27.90      3.48 o 
   9  19   2        0.77        3.72      4.96 o 
  -8  20   2       19.62       24.37     11.57 o 
  -7  20   2       43.41       47.05     10.98 o 
  -6  20   2      129.26      141.74      8.63 o 
  -5  20   2       84.47       97.03     25.38 o 
  -4  20   2      567.13      521.93     21.39 o 
  -3  20   2      266.89      257.80     12.90 o 
  -2  20   2        1.74        4.46     25.56 o 
  -1  20   2        9.81       11.16     12.20 o 
   0  20   2       11.39       21.31      6.13 o 
   1  20   2      207.63      180.44     32.27 o 
   2  20   2      895.24      802.85     17.62 o 
   3  20   2      142.79      136.79     12.64 o 
   4  20   2        4.22        9.65      2.22 o 
   5  20   2       54.60       47.38      6.64 o 
   6  20   2      122.78      128.17     15.41 o 
   7  20   2       81.01       65.04     20.78 o 
   8  20   2        0.72        0.76      3.30 o 
  -8  21   2        5.37        8.47      5.65 o 
  -7  21   2        0.43        4.12      6.92 o 
  -6  21   2       19.50       31.49     24.42 o 
  -5  21   2       38.97       46.34      5.82 o 
  -4  21   2        4.29       13.38     25.77 o 
  -3  21   2       10.35       15.40     22.05 o 
  -2  21   2      404.20      402.79     20.01 o 
  -1  21   2      202.21      236.81     10.08 o 
   0  21   2      228.69      247.46     14.76 o 
   1  21   2        4.96        4.92      2.13 o 
   2  21   2       43.07       66.65     10.54 o 
   3  21   2      818.85      715.42     15.94 o 
   4  21   2       22.78       40.30     17.83 o 
   5  21   2       14.28       41.93     16.74 o 
   6  21   2        1.62       10.25      6.80 o 
   7  21   2        4.97        6.84      2.48 o 
   8  21   2       28.11       38.76     10.40 o 
  -8  22   2       25.45       18.29      1.86 o 
  -7  22   2       86.57      114.60     33.50 o 
  -6  22   2       15.39       21.99     32.33 o 
  -5  22   2       71.47       67.10     27.81 o 
  -4  22   2        8.34        7.61     11.94 o 
  -3  22   2        0.27        6.23     15.95 o 
  -2  22   2       43.95       50.84      8.41 o 
  -1  22   2       60.66       69.70     36.33 o 
   0  22   2       51.23       61.49     24.16 o 
   1  22   2      209.86      210.66     19.07 o 
   2  22   2      160.95      187.67     14.92 o 
   3  22   2      179.91      187.62     11.46 o 
   4  22   2        0.45        2.53      6.79 o 
   5  22   2       56.14       60.35     19.91 o 
   6  22   2       94.27       92.17     14.16 o 
   7  22   2        6.54       16.86     11.26 o 
  -7  23   2       10.70       20.01     13.41 o 
  -6  23   2       44.89       55.19     39.45 o 
  -5  23   2       22.26       36.62     17.88 o 
  -4  23   2        0.03        0.00     24.85 o 
  -3  23   2       10.46       12.71     20.83 o 
  -2  23   2        9.08       14.41      4.03 o 
  -1  23   2        5.44        6.03      0.91 o 
   0  23   2       36.51       45.92     17.74 o 
   1  23   2        0.02        3.12     16.11 o 
   2  23   2      382.31      382.05     17.93 o 
   3  23   2        0.09        2.79      7.28 o 
   4  23   2       10.37       21.89      6.12 o 
   5  23   2        9.98       27.72      8.02 o 
   6  23   2      143.99      144.97      8.19 o 
   7  23   2       22.97       25.09      3.66 o 
  -6  24   2       19.16       31.52     17.81 o 
  -5  24   2       33.83       51.15     41.38 o 
  -4  24   2        0.35        2.22      4.22 o 
  -3  24   2        0.00        9.36      9.09 o 
  -2  24   2      121.65      138.41     19.96 o 
  -1  24   2        3.41        5.07      5.53 o 
   0  24   2        2.40        9.45     16.32 o 
   1  24   2       11.71       18.76      6.61 o 
   2  24   2      499.61      486.52     17.78 o 
   3  24   2      233.41      227.89     28.20 o 
   4  24   2       30.72       42.49      9.19 o 
   5  24   2       37.87       37.26      3.43 o 
   6  24   2       30.88       24.14     12.70 o 
  -6  25   2        5.77        8.26      7.59 o 
  -5  25   2        0.02        4.91     29.06 o 
  -4  25   2        6.25       10.19     26.15 o 
  -3  25   2        6.32       22.62     31.23 o 
  -2  25   2       12.53       22.19     13.36 o 
  -1  25   2       35.51       50.36     37.12 o 
   0  25   2       18.16       45.15     38.29 o 
   1  25   2       49.12       76.52     22.86 o 
   2  25   2        4.07       14.28     13.85 o 
   3  25   2        2.21        2.62      8.49 o 
   4  25   2      152.34      156.23     10.83 o 
   5  25   2       98.83       94.03     11.97 o 
   6  25   2        8.63       17.32      9.06 o 
  -5  26   2        1.88       14.34     10.17 o 
  -4  26   2       33.23       31.94     18.33 o 
  -3  26   2        0.06        1.85      9.94 o 
  -2  26   2       58.81       64.92     12.56 o 
  -1  26   2        1.80        4.13      3.65 o 
   0  26   2       36.47       34.11      0.62 o 
   1  26   2        4.21        6.74      6.87 o 
   2  26   2        4.75        7.09      4.72 o 
   3  26   2        0.80        9.04      6.73 o 
   4  26   2       68.64       62.32      9.61 o 
   5  26   2        3.46        9.02     20.39 o 
  -4  27   2       15.96       13.60     32.54 o 
  -3  27   2        2.23       28.85     32.28 o 
  -2  27   2        7.45       11.87     13.27 o 
  -1  27   2      102.84       84.65     16.94 o 
   0  27   2       18.31       17.67      4.94 o 
   1  27   2       11.29       22.17     10.03 o 
   2  27   2        0.00        0.00     11.97 o 
   3  27   2      142.32      141.83     16.12 o 
   4  27   2        8.70       38.14     43.10 o 
  -4  28   2        1.45        7.75     39.69 o 
  -3  28   2       41.72       48.67     39.52 o 
  -2  28   2       74.33       82.41     23.84 o 
  -1  28   2       89.67       69.17     13.02 o 
   0  28   2       52.46       47.75     16.76 o 
   1  28   2       26.17       38.97     42.97 o 
   2  28   2        2.98       11.51     11.16 o 
   3  28   2        5.75       13.95     33.80 o 
   4  28   2        1.79       30.70     37.21 o 
  -2  29   2        6.83       12.10     14.21 o 
  -1  29   2       51.76       54.69     16.42 o 
   0  29   2       59.16       52.83      8.53 o 
   1  29   2       23.62       43.07     17.38 o 
   2  29   2        4.48       21.39     14.26 o 
 -11   1   3       25.43       23.89      1.40 o 
 -10   1   3       14.71       47.00     23.43 o 
  -9   1   3        1.13        1.56      5.58 o 
  -8   1   3      126.68      147.12     13.31 o 
  -7   1   3       47.36       78.84     23.93 o 
  -6   1   3       11.28       18.14      7.34 o 
  -5   1   3      756.59      703.62     17.04 o 
  -4   1   3      139.14      158.00     24.77 o 
  -3   1   3      814.55      792.93      5.28 o 
  -2   1   3      124.55      138.85      8.73 o 
  -1   1   3      110.54      142.08     13.76 o 
   0   1   3      161.68      192.82     21.28 o 
   1   1   3       83.40       85.48      6.10 o 
   2   1   3     1347.24     1382.60     42.29 o 
   3   1   3      106.03      120.52     11.87 o 
   4   1   3      181.34      243.05     12.30 o 
   5   1   3        6.39        9.23      5.23 o 
   6   1   3      388.72      385.21     17.83 o 
   7   1   3        1.28        6.86      5.96 o 
   8   1   3       23.67       29.84      6.38 o 
   9   1   3       93.33       93.82      9.90 o 
  10   1   3       13.30       15.42      5.02 o 
  11   1   3       27.46       48.84     34.12 o 
 -11   2   3        7.75       13.08     12.40 o 
 -10   2   3      101.81      100.50     30.65 o 
  -9   2   3       55.91       54.58     11.91 o 
  -8   2   3      139.71      146.35     18.93 o 
  -7   2   3      164.44      183.25     27.29 o 
  -6   2   3      202.72      199.37     14.88 o 
  -5   2   3      133.50      192.35     11.42 o 
  -4   2   3        0.09        4.34      6.12 o 
  -3   2   3      204.05      251.30     12.91 o 
  -2   2   3      706.60      690.85      7.40 o 
  -1   2   3     1039.19     1063.04     67.50 o 
   0   2   3      483.94      503.43     13.93 o 
   1   2   3        1.25        7.11      5.05 o 
   2   2   3      141.27      176.99     13.38 o 
   3   2   3       52.97       59.96      7.77 o 
   4   2   3     2518.13     2331.26     39.80 o 
   5   2   3        8.69       22.37      9.40 o 
   6   2   3       47.93       63.44      8.43 o 
   7   2   3        1.45        7.06     10.27 o 
   8   2   3      629.59      602.43     20.02 o 
   9   2   3      223.07      218.03     12.71 o 
  10   2   3        2.81        4.68      2.72 o 
  11   2   3        5.30       19.69     14.06 o 
 -11   3   3        0.01        3.85     14.18 o 
 -10   3   3        0.01        2.85     20.56 o 
  -9   3   3      274.89      268.93     16.35 o 
  -8   3   3        6.12        9.71      1.29 o 
  -7   3   3      181.11      169.61      8.11 o 
  -6   3   3        1.98        8.27      4.93 o 
  -5   3   3       24.96       27.06      2.71 o 
  -4   3   3      719.02      669.96     19.37 o 
  -3   3   3      304.97      359.17     10.76 o 
  -2   3   3     2058.97     2028.68     67.12 o 
  -1   3   3      468.29      463.40      9.07 o 
   0   3   3     2059.37     1907.25     28.43 o 
   1   3   3     1795.34     1689.01     70.06 o 
   2   3   3      481.45      475.18     12.53 o 
   3   3   3      354.10      332.71     11.42 o 
   4   3   3        5.78        8.64      1.75 o 
   5   3   3       91.32       85.04     10.67 o 
   6   3   3       14.88       39.80     10.38 o 
   7   3   3      347.08      312.38      4.58 o 
   8   3   3        0.26        2.13      1.58 o 
   9   3   3      174.25      224.09     15.25 o 
  10   3   3       77.64       70.36      3.68 o 
  11   3   3       27.75       39.15      7.05 o 
 -11   4   3       30.95       31.28      3.27 o 
 -10   4   3      264.03      276.25     19.81 o 
  -9   4   3      481.01      459.30     19.99 o 
  -8   4   3      735.43      719.05     18.71 o 
  -7   4   3        7.20       13.22     15.61 o 
  -6   4   3      327.38      328.51     23.50 o 
  -5   4   3      293.85      268.77     21.04 o 
  -4   4   3      360.87      404.22     18.48 o 
  -3   4   3        0.47        3.03      2.94 o 
  -2   4   3        5.21       14.59      9.58 o 
  -1   4   3     3987.58     3663.82     39.49 o 
   0   4   3     1103.30     1125.27     41.48 o 
   1   4   3      575.46      531.83      4.98 o 
   2   4   3      276.08      270.93     14.16 o 
   3   4   3       75.50       87.13      6.84 o 
   4   4   3      176.67      171.26      4.89 o 
   5   4   3      363.71      348.13     18.93 o 
   6   4   3      223.34      210.98     28.46 o 
   7   4   3      143.78      163.77     21.50 o 
   8   4   3      412.65      414.48     12.55 o 
   9   4   3        7.31       12.14      8.14 o 
  10   4   3        0.29        1.65      3.98 o 
  11   4   3       66.70       87.69     21.53 o 
 -11   5   3       62.87       51.22      3.26 o 
 -10   5   3        7.70        9.60      4.27 o 
  -9   5   3      214.16      237.27     21.98 o 
  -8   5   3      558.14      487.48     21.11 o 
  -7   5   3        4.47        6.75      1.95 o 
  -6   5   3       74.97       75.32      6.20 o 
  -5   5   3      706.37      619.54     44.97 o 
  -4   5   3      258.68      264.66     10.77 o 
  -3   5   3       39.76       42.73      7.00 o 
  -2   5   3        1.66       17.08      5.67 o 
  -1   5   3      392.06      354.09     15.10 o 
   0   5   3     1288.94     1226.67     26.20 o 
   1   5   3     1189.51     1150.93     95.80 o 
   2   5   3       46.61       67.88      8.73 o 
   3   5   3       58.88       60.13      6.00 o 
   4   5   3      102.51      108.15     22.55 o 
   5   5   3      151.16      172.52     16.00 o 
   6   5   3       46.65       48.47      5.84 o 
   7   5   3       43.84       54.09     12.69 o 
   8   5   3      942.38      819.31     14.57 o 
   9   5   3      504.98      466.65     19.10 o 
  10   5   3       13.04       19.42     19.87 o 
  11   5   3       88.47       93.17     13.94 o 
 -11   6   3        7.87        5.89      4.96 o 
 -10   6   3        0.00        6.14      8.39 o 
  -9   6   3      218.04      193.01      6.91 o 
  -8   6   3      409.93      359.80     22.02 o 
  -7   6   3      140.38      125.03      7.32 o 
  -6   6   3      388.38      392.97      9.84 o 
  -5   6   3      264.09      335.30     22.93 o 
  -4   6   3        2.23       12.08     10.25 o 
  -3   6   3     1365.41     1256.50      8.34 o 
  -2   6   3      284.62      294.49      8.79 o 
  -1   6   3     1594.59     1504.72     22.32 o 
   0   6   3       87.03      150.44     12.17 o 
   1   6   3      522.55      534.31      8.96 o 
   2   6   3       80.01       84.17      5.16 o 
   3   6   3     2464.17     2416.30     44.76 o 
   4   6   3      815.24      777.24     59.94 o 
   5   6   3     1316.89     1201.06     96.35 o 
   6   6   3       36.72       44.41      7.44 o 
   7   6   3      738.03      710.20     16.21 o 
   8   6   3        1.73        3.94      4.25 o 
   9   6   3      291.03      287.06      9.87 o 
  10   6   3        0.68        7.39      9.59 o 
  11   6   3       10.10       24.91      8.45 o 
 -11   7   3        0.68       18.15     21.91 o 
 -10   7   3       27.09       49.67     11.93 o 
  -9   7   3       37.29       43.22      5.67 o 
  -8   7   3      105.75       82.68      4.86 o 
  -7   7   3      347.27      298.62     49.72 o 
  -6   7   3        0.01        2.69     13.52 o 
  -5   7   3      329.10      312.50     33.31 o 
  -4   7   3       26.11       27.18     11.82 o 
  -3   7   3       71.80      103.60     22.70 o 
  -2   7   3     1954.76     1790.70     87.12 o 
  -1   7   3      924.04      971.83     25.79 o 
   0   7   3     4719.19     4412.80     68.08 o 
   1   7   3      694.70      852.19     32.27 o 
   2   7   3      299.35      287.73     24.94 o 
   3   7   3      131.60      158.56      8.86 o 
   4   7   3      786.98      801.79     32.81 o 
   5   7   3       23.42       25.82      2.28 o 
   6   7   3       26.25       31.87      5.50 o 
   7   7   3      273.16      278.66     10.66 o 
   8   7   3      104.31      138.80      7.00 o 
   9   7   3       95.29       92.17      7.96 o 
  10   7   3       14.11       17.49      5.21 o 
  11   7   3       76.38       78.93      3.16 o 
 -11   8   3       11.83       16.58      8.30 o 
 -10   8   3       35.10       44.61     12.48 o 
  -9   8   3        4.22        3.81      3.27 o 
  -8   8   3        4.08        3.12      0.51 o 
  -7   8   3        0.06        2.00      5.38 o 
  -6   8   3       26.05       34.70      7.33 o 
  -5   8   3       75.80       77.50     12.64 o 
  -4   8   3      112.58      147.67     24.35 o 
  -3   8   3       31.45       74.44      8.62 o 
  -2   8   3      116.78      164.98      9.91 o 
  -1   8   3      993.85      919.47     95.68 o 
   0   8   3     1269.74     1352.14     23.83 o 
   1   8   3      746.10      786.34     22.42 o 
   2   8   3       58.17       63.02      5.80 o 
   3   8   3        8.95        6.11      6.53 o 
   4   8   3     1157.70     1132.14      9.46 o 
   5   8   3       48.30       45.51      5.07 o 
   6   8   3       98.09       96.54      9.92 o 
   7   8   3        2.41        3.64      1.57 o 
   8   8   3       14.68       26.44      5.37 o 
   9   8   3        0.63        2.54      3.09 o 
  10   8   3       83.53       81.94     19.05 o 
 -11   9   3       10.02       17.80     18.52 o 
 -10   9   3       78.40       75.46      3.48 o 
  -9   9   3        2.56        7.68     26.29 o 
  -8   9   3      151.33      166.50     13.38 o 
  -7   9   3       24.81       28.10      4.79 o 
  -6   9   3      101.11       97.83      8.03 o 
  -5   9   3      213.13      240.62     10.35 o 
  -4   9   3       95.04      115.13     14.14 o 
  -3   9   3        1.08       12.70     10.03 o 
  -2   9   3     1274.78     1171.20     77.56 o 
  -1   9   3       93.67      144.68      8.58 o 
   0   9   3       99.44      142.95     12.99 o 
   1   9   3       20.55       25.61      1.76 o 
   2   9   3      253.17      259.61     16.26 o 
   3   9   3       58.56       60.78      4.04 o 
   4   9   3      202.89      187.56     25.75 o 
   5   9   3        0.25        2.36      2.92 o 
   6   9   3      189.49      215.60     15.69 o 
   7   9   3      411.23      379.48     14.31 o 
   8   9   3       93.33       85.78      9.25 o 
   9   9   3       30.66       44.17     18.41 o 
  10   9   3       38.11       50.76     18.65 o 
 -10  10   3       32.86       41.26     28.08 o 
  -9  10   3      157.42      162.34     26.18 o 
  -8  10   3      236.67      222.87      9.46 o 
  -7  10   3      396.95      347.91     20.14 o 
  -6  10   3       10.52       16.44      5.28 o 
  -5  10   3      133.14      127.05      4.72 o 
  -4  10   3       76.32       81.35      7.80 o 
  -3  10   3       84.48       86.84      3.43 o 
  -2  10   3        2.02        2.96      2.70 o 
  -1  10   3     2434.97     2443.33     19.04 o 
   0  10   3     1218.74     1201.26     21.41 o 
   1  10   3      629.95      616.82     13.88 o 
   2  10   3      218.71      266.20     12.05 o 
   3  10   3       37.77       44.24      5.77 o 
   4  10   3       63.13       65.47     32.20 o 
   5  10   3        8.18       20.79     12.63 o 
   6  10   3        0.04        0.00     12.38 o 
   7  10   3        0.65        0.95      2.35 o 
   8  10   3      150.55      133.71      4.26 o 
   9  10   3        8.28       19.68     12.87 o 
  10  10   3      151.29      162.52     11.89 o 
 -10  11   3       10.02        7.75     14.14 o 
  -9  11   3        5.84       16.65      8.08 o 
  -8  11   3       58.79       79.73     17.94 o 
  -7  11   3       85.46       79.02      4.37 o 
  -6  11   3      167.63      185.36     11.40 o 
  -5  11   3      894.32      862.52     18.00 o 
  -4  11   3       17.04       17.08      6.48 o 
  -3  11   3      143.78      191.02     21.70 o 
  -2  11   3       60.36       65.21      6.73 o 
  -1  11   3     1373.97     1416.04     27.37 o 
   0  11   3       29.33       36.51      8.61 o 
   1  11   3      187.14      182.63     13.98 o 
   2  11   3      658.62      650.96     23.28 o 
   3  11   3     2077.56     2000.79     41.83 o 
   4  11   3      154.34      205.11     16.59 o 
   5  11   3      153.35      160.82     11.35 o 
   6  11   3       62.59       63.73      5.71 o 
   7  11   3       50.63       48.51     10.72 o 
   8  11   3       74.60       77.92     23.83 o 
   9  11   3      123.76      113.00     17.65 o 
  10  11   3       10.69       17.81      8.16 o 
 -10  12   3       14.47       13.72      8.55 o 
  -9  12   3       12.16       26.35      5.92 o 
  -8  12   3       44.17       41.90      5.40 o 
  -7  12   3      204.73      198.32      6.35 o 
  -6  12   3      504.35      493.91      9.59 o 
  -5  12   3     2365.61     2201.41     36.99 o 
  -4  12   3       20.38       33.05      9.95 o 
  -3  12   3       68.71       68.65      7.93 o 
  -2  12   3       67.07       77.36      5.29 o 
  -1  12   3      553.68      509.93     15.61 o 
   0  12   3      256.92      300.35     15.25 o 
   1  12   3       41.77       56.87     13.54 o 
   2  12   3       45.91       59.12     12.37 o 
   3  12   3        7.84       10.55      3.45 o 
   4  12   3     1161.39     1099.19     85.30 o 
   5  12   3       48.05       52.03      8.42 o 
   6  12   3      231.96      239.62      9.42 o 
   7  12   3       63.29       67.52      5.81 o 
   8  12   3        9.89       10.57      4.71 o 
   9  12   3      112.28       96.89      5.46 o 
  10  12   3       60.98       77.53     15.66 o 
 -10  13   3        2.91        7.42     15.53 o 
  -9  13   3        8.13       19.57     18.44 o 
  -8  13   3       56.06       50.69      8.28 o 
  -7  13   3       12.67       21.86      6.72 o 
  -6  13   3      573.89      512.85     16.07 o 
  -5  13   3       65.65       80.17     18.84 o 
  -4  13   3       92.62      117.79     10.73 o 
  -3  13   3      422.40      394.88     19.07 o 
  -2  13   3      538.54      490.75      6.25 o 
  -1  13   3      623.95      554.90      7.54 o 
   0  13   3       13.46       11.14      2.36 o 
   1  13   3       95.66       94.62     10.16 o 
   2  13   3      166.00      179.29     26.24 o 
   3  13   3       28.74       42.36      6.58 o 
   4  13   3       62.88       60.79      5.91 o 
   5  13   3      232.01      239.32     10.03 o 
   6  13   3       92.53       82.57      7.01 o 
   7  13   3      436.88      442.92     17.40 o 
   8  13   3       61.63       69.12     14.77 o 
   9  13   3       58.76       56.49     21.45 o 
  10  13   3        1.15        8.78     17.83 o 
 -10  14   3       20.93       50.54     29.15 o 
  -9  14   3       54.80       55.91      6.99 o 
  -8  14   3       73.80       77.99      3.54 o 
  -7  14   3       66.45       74.44      7.02 o 
  -6  14   3       54.88       56.72      5.74 o 
  -5  14   3      468.45      416.47     25.63 o 
  -4  14   3        0.56        1.31      1.83 o 
  -3  14   3       42.63       40.11      6.01 o 
  -2  14   3       80.29       81.81      6.86 o 
  -1  14   3      101.04      103.26      7.35 o 
   0  14   3       49.84       63.94     20.53 o 
   1  14   3       91.03       98.05      9.56 o 
   2  14   3       25.23       21.17      3.31 o 
   3  14   3        9.31       21.90      9.47 o 
   4  14   3       57.79       67.63      7.54 o 
   5  14   3       23.85       28.61     15.72 o 
   6  14   3      503.70      446.81     12.59 o 
   7  14   3        0.03        2.48      5.89 o 
   8  14   3       86.65       94.43     16.58 o 
   9  14   3       30.54       36.98      5.51 o 
  -9  15   3      191.25      184.24     23.59 o 
  -8  15   3      371.77      354.30     18.66 o 
  -7  15   3      243.82      229.47     31.72 o 
  -6  15   3        8.93       11.97      7.42 o 
  -5  15   3        0.94       12.21      3.00 o 
  -4  15   3      868.85      751.84     24.91 o 
  -3  15   3      103.80      121.05     11.77 o 
  -2  15   3      426.12      412.82      9.34 o 
  -1  15   3        9.45       19.14      5.83 o 
   0  15   3       69.57       66.76     10.47 o 
   1  15   3      137.30      150.67      9.80 o 
   2  15   3        3.12        7.73      3.41 o 
   3  15   3        4.93       13.91      3.33 o 
   4  15   3       39.34       42.25      4.81 o 
   5  15   3      144.32      135.55     19.95 o 
   6  15   3       33.66       39.96      4.85 o 
   7  15   3       32.76       34.50      9.10 o 
   8  15   3      158.04      202.33     17.29 o 
   9  15   3       34.50       38.80     12.59 o 
  -9  16   3       16.80       28.58     29.89 o 
  -8  16   3      113.23      144.80     16.15 o 
  -7  16   3      225.54      251.21     12.63 o 
  -6  16   3      102.67       86.56     16.41 o 
  -5  16   3      100.14       97.85      9.72 o 
  -4  16   3      490.17      482.31     17.01 o 
  -3  16   3       36.73       51.76      9.16 o 
  -2  16   3       49.68       53.72      6.13 o 
  -1  16   3      706.61      606.59     29.69 o 
   0  16   3        1.68        4.61      1.18 o 
   1  16   3     1182.14     1130.81     35.45 o 
   2  16   3       24.43       23.10      3.80 o 
   3  16   3      645.19      564.97     16.58 o 
   4  16   3       86.29       87.20      6.63 o 
   5  16   3      210.62      214.57     15.66 o 
   6  16   3        0.01        1.69      2.31 o 
   7  16   3      152.58      159.70     29.53 o 
   8  16   3      195.51      199.52     12.08 o 
   9  16   3      179.43      199.62     19.93 o 
  -9  17   3       49.78       47.77      2.77 o 
  -8  17   3       10.92       23.79     20.13 o 
  -7  17   3        2.02        4.43     18.57 o 
  -6  17   3      215.26      252.95     25.88 o 
  -5  17   3       99.87      113.66     13.29 o 
  -4  17   3      283.87      275.69     18.03 o 
  -3  17   3        0.02        0.26      5.18 o 
  -2  17   3       96.75       98.04     17.34 o 
  -1  17   3      608.31      531.19     21.74 o 
   0  17   3      228.38      199.56     14.72 o 
   1  17   3      310.45      266.49      5.73 o 
   2  17   3      659.99      642.57     14.77 o 
   3  17   3     1059.82      927.69     29.72 o 
   4  17   3      606.81      563.63     12.11 o 
   5  17   3       92.24       83.47      9.53 o 
   6  17   3       81.53      110.36     17.21 o 
   7  17   3       43.51       52.28     13.33 o 
   8  17   3        0.22        4.16      9.50 o 
   9  17   3       52.76       46.41     10.63 o 
  -9  18   3       10.22       16.14     13.48 o 
  -8  18   3        1.93        5.43     16.79 o 
  -7  18   3        3.49        9.04     12.49 o 
  -6  18   3      125.56      106.98      8.77 o 
  -5  18   3       57.11       59.31      6.78 o 
  -4  18   3        8.56       27.39     16.67 o 
  -3  18   3      479.17      473.60     18.61 o 
  -2  18   3      660.64      627.87     14.25 o 
  -1  18   3       69.71       77.45     11.97 o 
   0  18   3       53.10       65.06      9.22 o 
   1  18   3     1111.34     1105.35     26.32 o 
   2  18   3      205.14      273.51     15.10 o 
   3  18   3       96.46       97.84      5.75 o 
   4  18   3      839.50      733.58      9.07 o 
   5  18   3      143.59      132.45     13.29 o 
   6  18   3       27.91       37.12     16.50 o 
   7  18   3        2.24        4.10      1.32 o 
   8  18   3        4.41       13.62      9.09 o 
  -8  19   3        1.16        9.13     13.11 o 
  -7  19   3        9.02       17.34      3.68 o 
  -6  19   3       10.90       17.75     15.38 o 
  -5  19   3      105.77       95.31      7.75 o 
  -4  19   3      265.98      328.70     33.58 o 
  -3  19   3      726.58      685.70     13.30 o 
  -2  19   3       78.06       93.59     25.50 o 
  -1  19   3       49.50       77.52     23.74 o 
   0  19   3       36.03       40.60      9.06 o 
   1  19   3      234.90      242.65     29.00 o 
   2  19   3     1099.82     1149.38     62.09 o 
   3  19   3      699.19      624.14     15.51 o 
   4  19   3       52.22       51.47      6.88 o 
   5  19   3      212.92      274.33     15.27 o 
   6  19   3        1.97        8.99      7.93 o 
   7  19   3       95.90       93.66     15.65 o 
   8  19   3        3.41        4.71      4.51 o 
  -8  20   3       27.40       55.73     31.77 o 
  -7  20   3       35.64       31.38      5.44 o 
  -6  20   3       28.96       44.21     25.29 o 
  -5  20   3        0.96        1.68     12.87 o 
  -4  20   3       42.22       44.68      4.02 o 
  -3  20   3      220.12      229.83     22.64 o 
  -2  20   3      569.98      531.66     27.07 o 
  -1  20   3        4.53        4.74      3.97 o 
   0  20   3       45.68       62.43     21.38 o 
   1  20   3      492.58      449.98     23.07 o 
   2  20   3        8.49       12.47      6.17 o 
   3  20   3      496.58      465.14     10.24 o 
   4  20   3        5.61        5.67      1.86 o 
   5  20   3      126.53      136.51     11.06 o 
   6  20   3       24.36       30.64     17.28 o 
   7  20   3       31.46       41.63      8.22 o 
   8  20   3        4.54       16.12     14.48 o 
  -8  21   3        8.64       11.72     11.44 o 
  -7  21   3      118.58      111.16     42.05 o 
  -6  21   3       50.27       52.42      8.46 o 
  -5  21   3       48.18       55.53     33.18 o 
  -4  21   3        0.59        3.12      7.78 o 
  -3  21   3      513.57      491.20     14.68 o 
  -2  21   3      163.16      238.26     36.24 o 
  -1  21   3        0.82        2.54     14.50 o 
   0  21   3      602.08      518.24     13.57 o 
   1  21   3        9.62       26.20      7.99 o 
   2  21   3      280.84      295.15     20.33 o 
   3  21   3       98.24      101.99      9.76 o 
   4  21   3        0.32        2.45      7.01 o 
   5  21   3      133.88      170.34     17.23 o 
   6  21   3       11.96       35.67     12.50 o 
   7  21   3      116.34      108.09      6.90 o 
  -7  22   3       58.30       68.73     17.01 o 
  -6  22   3       31.23       53.23     22.02 o 
  -5  22   3       20.25       18.90     11.16 o 
  -4  22   3        1.58        6.51     13.67 o 
  -3  22   3       58.76       48.98      9.11 o 
  -2  22   3       20.90       20.24     27.21 o 
  -1  22   3       10.10       10.94      1.00 o 
   0  22   3      234.97      238.63      6.83 o 
   1  22   3        2.43        8.22      6.54 o 
   2  22   3       38.06       48.20      8.88 o 
   3  22   3        3.02       14.55     13.00 o 
   4  22   3       12.74       15.58     11.12 o 
   5  22   3      393.05      435.92     22.49 o 
   6  22   3      197.27      173.13      4.71 o 
   7  22   3       25.27       49.55     16.92 o 
  -6  23   3      153.66      227.30     33.52 o 
  -5  23   3       94.35       96.91     17.26 o 
  -4  23   3       17.01       13.95      5.56 o 
  -3  23   3        2.30        9.91     29.15 o 
  -2  23   3        0.00        1.10      7.66 o 
  -1  23   3        1.43        7.85     24.06 o 
   0  23   3       22.86       19.59     12.59 o 
   1  23   3       70.96       68.95      7.40 o 
   2  23   3        1.90        7.55      7.46 o 
   3  23   3       37.85       48.97      8.61 o 
   4  23   3       11.87       11.14      1.72 o 
   5  23   3      147.01      165.02      7.71 o 
   6  23   3      115.62       93.62     10.97 o 
  -5  24   3       10.65       13.15     14.26 o 
  -4  24   3        6.39       12.64      5.00 o 
  -3  24   3       65.65       54.04     15.13 o 
  -2  24   3        1.99        2.20      0.62 o 
  -1  24   3      166.62      136.48     32.98 o 
   0  24   3       14.00       15.47     14.36 o 
   1  24   3        1.13        4.82     11.13 o 
   2  24   3        4.16        5.77      3.17 o 
   3  24   3       17.01       24.46     10.01 o 
   4  24   3       18.02       22.41      6.02 o 
   5  24   3      129.66      165.22     27.64 o 
   6  24   3      135.52      193.35     19.29 o 
  -5  25   3       60.73       54.96      7.04 o 
  -4  25   3       64.99       71.20     13.55 o 
  -3  25   3       23.15       30.61     21.82 o 
  -2  25   3       56.07       50.58      2.33 o 
  -1  25   3        3.15        8.20     13.32 o 
   0  25   3       42.30       50.96     13.98 o 
   1  25   3      129.92      108.65      9.49 o 
   2  25   3       40.70       61.84     15.09 o 
   3  25   3        7.13       12.53      8.07 o 
   4  25   3        3.62        6.64     11.22 o 
   5  25   3       13.15       24.07     13.01 o 
  -4  26   3       42.30       53.87     16.08 o 
  -3  26   3       76.96      103.66     37.56 o 
  -2  26   3        0.35        0.58     18.99 o 
  -1  26   3       19.73       19.37     23.92 o 
   0  26   3       43.23       50.86     10.64 o 
   1  26   3       19.89       14.96     21.58 o 
   2  26   3        8.65        7.63      6.24 o 
   3  26   3        0.58        5.13      3.94 o 
   4  26   3        2.27        6.70      8.02 o 
  -3  27   3       75.53       65.42     21.59 o 
  -2  27   3      106.19      109.20     42.32 o 
  -1  27   3      105.34      110.12      8.53 o 
   0  27   3       10.85       17.19      4.72 o 
   1  27   3        9.77       14.41     30.44 o 
   2  27   3      176.12      196.79     19.38 o 
   3  27   3      126.78      121.21      3.95 o 
   4  27   3        0.75        6.68     12.92 o 
  -2  28   3      189.49      244.91     38.92 o 
  -1  28   3       44.94       36.60      5.74 o 
   0  28   3        0.08        2.24      4.00 o 
   1  28   3        8.35       16.51      4.02 o 
   2  28   3       53.43       44.57      6.82 o 
 -10   0   4       82.59       76.59      2.17 o 
  -9   0   4      237.77      266.35     30.08 o 
  -8   0   4        0.17       13.64     20.46 o 
  -7   0   4       40.84       52.40     30.08 o 
  -6   0   4      147.03      146.35     44.03 o 
  -5   0   4      133.95      142.29     14.04 o 
  -4   0   4       20.50       36.65      7.78 o 
  -3   0   4      471.67      429.18     25.06 o 
  -2   0   4      349.59      388.48     28.51 o 
  -1   0   4        2.51        7.50      6.07 o 
   0   0   4     1397.20     1399.78    108.50 o 
   1   0   4      545.84      521.80     15.18 o 
   2   0   4     3885.01     3650.31     14.65 o 
   3   0   4      970.47     1052.12     14.05 o 
   4   0   4       84.22       93.15     18.75 o 
   5   0   4       19.89       29.82     12.98 o 
   6   0   4        4.63       13.11      6.19 o 
   7   0   4      717.75      642.69     26.62 o 
   8   0   4      684.25      678.81     18.04 o 
   9   0   4      342.36      286.38      4.75 o 
  10   0   4       25.40       39.11     12.71 o 
 -10   1   4       22.10       28.08     12.08 o 
  -9   1   4        0.15        4.04     10.26 o 
  -8   1   4       66.14       53.95     10.23 o 
  -7   1   4       80.74      109.57     38.25 o 
  -6   1   4       99.34      109.62     12.38 o 
  -5   1   4        6.44       26.34     12.05 o 
  -4   1   4      414.11      397.44     15.52 o 
  -3   1   4      164.66      178.00      8.86 o 
  -2   1   4      684.70      666.60     11.18 o 
  -1   1   4      362.06      358.67     15.30 o 
   0   1   4      488.23      490.81     11.99 o 
   1   1   4       77.41       89.75      5.94 o 
   2   1   4       33.46       30.86     10.89 o 
   3   1   4        0.15        3.43      4.32 o 
   4   1   4      369.90      414.45     12.73 o 
   5   1   4        2.71        4.95      1.53 o 
   6   1   4       88.32       92.89      7.99 o 
   7   1   4       48.28       62.78     10.96 o 
   8   1   4      555.88      510.13      9.96 o 
   9   1   4      239.58      216.62     24.81 o 
  10   1   4       63.35       61.96     10.84 o 
 -10   2   4       27.12       26.51      9.17 o 
  -9   2   4       11.35       15.36     12.29 o 
  -8   2   4      123.64      137.07     24.59 o 
  -7   2   4       72.89       73.42     10.83 o 
  -6   2   4        0.34       10.20     13.18 o 
  -5   2   4       33.00       42.52      7.45 o 
  -4   2   4      284.59      309.25     13.06 o 
  -3   2   4       68.00       79.62      9.45 o 
  -2   2   4      158.05      200.63     13.43 o 
  -1   2   4      430.24      434.56      9.99 o 
   0   2   4      209.84      232.85      7.72 o 
   1   2   4     1288.23     1449.35     32.92 o 
   2   2   4       48.78       49.09      5.47 o 
   3   2   4      123.52      159.09     11.33 o 
   4   2   4      752.26      688.39     34.63 o 
   5   2   4      248.02      239.74      8.35 o 
   6   2   4       30.26       45.62      6.60 o 
   7   2   4      154.21      206.61     13.43 o 
   8   2   4      209.62      236.29      8.64 o 
   9   2   4      548.69      488.79     12.99 o 
  10   2   4        0.17        8.63      6.55 o 
 -10   3   4      106.87      120.72     30.70 o 
  -9   3   4       80.63      132.87     31.63 o 
  -8   3   4       17.16       30.04     17.16 o 
  -7   3   4       58.33       57.50     18.61 o 
  -6   3   4      171.94      168.47     14.16 o 
  -5   3   4        8.84       10.05      9.29 o 
  -4   3   4      154.16      162.42     22.84 o 
  -3   3   4      367.05      366.91      9.53 o 
  -2   3   4      788.53      762.15     26.72 o 
  -1   3   4      214.52      238.83     15.74 o 
   0   3   4      279.84      250.22     38.54 o 
   1   3   4      353.79      371.71      9.74 o 
   2   3   4      244.63      276.61     17.21 o 
   3   3   4      174.41      179.11     14.82 o 
   4   3   4       11.30       12.96      6.40 o 
   5   3   4      465.32      431.96     24.63 o 
   6   3   4      588.88      612.40     21.63 o 
   7   3   4      117.23      125.68     30.15 o 
   8   3   4      667.73      589.15     26.01 o 
   9   3   4       18.78       26.80      4.95 o 
  10   3   4        7.00       14.94      6.39 o 
 -10   4   4        3.41        6.81     37.31 o 
  -9   4   4       16.08       24.91     12.30 o 
  -8   4   4       68.00       81.42     13.94 o 
  -7   4   4       80.96      110.31     11.45 o 
  -6   4   4      182.94      192.19     22.82 o 
  -5   4   4       46.80       44.72     10.35 o 
  -4   4   4      197.56      174.26      7.83 o 
  -3   4   4      156.89      151.66     15.27 o 
  -2   4   4       84.95      127.42     11.90 o 
  -1   4   4     1541.05     1456.91     34.29 o 
   0   4   4     2468.82     2257.89    136.66 o 
   1   4   4       31.74       54.45     11.02 o 
   2   4   4      550.87      529.75      7.60 o 
   3   4   4        7.20       10.12      4.05 o 
   4   4   4      117.80      175.07     13.98 o 
   5   4   4        0.99        5.39      1.17 o 
   6   4   4       54.96       53.64      9.00 o 
   7   4   4       14.28       21.00      5.88 o 
   8   4   4      185.98      196.12     13.90 o 
   9   4   4        5.15       16.26      4.85 o 
  10   4   4       14.29       13.07      2.19 o 
 -10   5   4       20.11       18.52      7.29 o 
  -9   5   4      139.76      189.12     34.68 o 
  -8   5   4      250.43      329.93     29.72 o 
  -7   5   4      187.82      257.21     30.68 o 
  -6   5   4       56.91       66.66      6.36 o 
  -5   5   4        0.25        1.35      4.47 o 
  -4   5   4      206.59      221.21     10.19 o 
  -3   5   4        0.03        2.56      6.66 o 
  -2   5   4     2160.14     2053.76     93.78 o 
  -1   5   4       39.37       48.63      8.51 o 
   0   5   4     1824.66     1757.50     19.36 o 
   1   5   4       42.31       40.73      8.24 o 
   2   5   4        7.54       19.35      9.70 o 
   3   5   4       28.47       26.06      3.95 o 
   4   5   4     1543.00     1531.90     76.08 o 
   5   5   4        5.40       17.81      4.48 o 
   6   5   4      165.03      155.45      7.41 o 
   7   5   4        2.48        3.59     12.06 o 
   8   5   4       39.24       37.92      3.43 o 
   9   5   4        5.02        3.55      3.74 o 
  10   5   4       25.44       36.53     21.00 o 
 -10   6   4       10.32       19.87     23.68 o 
  -9   6   4        2.11        9.82      4.75 o 
  -8   6   4       77.61       82.71     13.38 o 
  -7   6   4      799.88      739.69     15.78 o 
  -6   6   4      474.96      472.37     10.20 o 
  -5   6   4     1806.28     1905.05     27.13 o 
  -4   6   4      858.94      983.07     57.63 o 
  -3   6   4       26.20       21.44      8.02 o 
  -2   6   4      160.90      172.63     13.99 o 
  -1   6   4     4066.48     3805.51     35.70 o 
   0   6   4     2670.55     2548.70     28.74 o 
   1   6   4        4.33        9.07      2.93 o 
   2   6   4      508.78      484.95     10.55 o 
   3   6   4       27.40       32.36      3.71 o 
   4   6   4       60.50       52.11      4.21 o 
   5   6   4      144.11      178.09      8.71 o 
   6   6   4       63.71       83.02     10.71 o 
   7   6   4      275.57      316.39     17.91 o 
   8   6   4        6.73        8.98      5.24 o 
   9   6   4        8.77        9.15      8.87 o 
  10   6   4      120.72      118.03      3.03 o 
 -10   7   4       16.88       34.73     17.05 o 
  -9   7   4        1.12        7.59     10.62 o 
  -8   7   4      311.30      326.88     16.82 o 
  -7   7   4      434.88      412.93     10.86 o 
  -6   7   4      203.31      227.60     18.79 o 
  -5   7   4      327.52      332.32     14.23 o 
  -4   7   4        1.66        1.88      1.51 o 
  -3   7   4      249.71      255.07     21.07 o 
  -2   7   4       37.61       54.94      8.21 o 
  -1   7   4     3745.27     3723.74     18.46 o 
   0   7   4     7985.65     7071.56     36.14 o 
   1   7   4     2321.46     2224.91     50.96 o 
   2   7   4       50.96       62.99      7.00 o 
   3   7   4        1.26        4.77      4.13 o 
   4   7   4        0.49        3.41      2.79 o 
   5   7   4      635.35      588.39     11.32 o 
   6   7   4      389.89      387.65     11.70 o 
   7   7   4       28.06       36.25      4.90 o 
   8   7   4      504.27      480.16     15.57 o 
   9   7   4      161.33      137.39      8.58 o 
  10   7   4       15.40       14.09      3.05 o 
 -10   8   4       17.47       19.22     53.95 o 
  -9   8   4      138.59      152.37     20.29 o 
  -8   8   4      277.58      250.39      7.91 o 
  -7   8   4       14.60       11.35      5.71 o 
  -6   8   4       17.57       17.05      7.44 o 
  -5   8   4        8.03       12.98     14.90 o 
  -4   8   4      517.51      522.84     18.42 o 
  -3   8   4      333.26      313.52      2.45 o 
  -2   8   4        1.80        6.42      5.24 o 
  -1   8   4      380.48      383.16     16.49 o 
   0   8   4     5338.91     4878.36     54.91 o 
   1   8   4      307.10      318.98     12.29 o 
   2   8   4      379.57      401.32     10.51 o 
   3   8   4       10.68       12.35      3.26 o 
   4   8   4        4.91        5.77      7.51 o 
   5   8   4       71.74       69.97      6.31 o 
   6   8   4      534.54      480.99      9.53 o 
   7   8   4      347.41      331.36     25.33 o 
   8   8   4      309.76      297.63     17.56 o 
   9   8   4       35.78       37.63     12.78 o 
  10   8   4        0.36        1.56      7.92 o 
 -10   9   4       21.54       43.64     21.99 o 
  -9   9   4      129.25      124.74     10.36 o 
  -8   9   4        4.99       10.27      4.01 o 
  -7   9   4      108.66      134.46     11.09 o 
  -6   9   4        6.03        7.89      4.38 o 
  -5   9   4      165.21      181.16     10.82 o 
  -4   9   4       65.88       86.91     12.84 o 
  -3   9   4      435.41      421.54     31.87 o 
  -2   9   4       72.17       60.14      6.42 o 
  -1   9   4      435.61      432.39     28.23 o 
   0   9   4       23.95       47.91     13.90 o 
   1   9   4     1564.14     1684.78     23.87 o 
   2   9   4       26.59       33.75      5.65 o 
   3   9   4        2.30        6.87      2.81 o 
   4   9   4      143.81      127.97     10.57 o 
   5   9   4      206.46      225.22     14.06 o 
   6   9   4        1.19        5.72      6.66 o 
   7   9   4      102.54      140.72     15.53 o 
   8   9   4       69.07       84.05     13.30 o 
   9   9   4       70.84       70.51     11.16 o 
  10   9   4       25.29       24.97      8.66 o 
 -10  10   4       25.88       40.41      7.14 o 
  -9  10   4        0.02        5.94      9.41 o 
  -8  10   4      246.69      244.92     29.83 o 
  -7  10   4      235.69      219.41     23.53 o 
  -6  10   4      470.07      430.19     13.39 o 
  -5  10   4        4.28       21.44     12.41 o 
  -4  10   4       47.33       40.42     11.69 o 
  -3  10   4       78.95       92.20     13.39 o 
  -2  10   4        0.64        1.06      1.54 o 
  -1  10   4       40.23       41.51      7.83 o 
   0  10   4      288.50      269.65      5.37 o 
   1  10   4        5.33       14.79      6.37 o 
   2  10   4        1.87        8.77     13.34 o 
   3  10   4      158.50      182.26      9.23 o 
   4  10   4      317.89      306.85     27.79 o 
   5  10   4      527.26      533.32     11.57 o 
   6  10   4      549.98      472.26     16.46 o 
   7  10   4       35.90       57.76     15.03 o 
   8  10   4       24.55       32.04      4.92 o 
   9  10   4        7.27       10.24      3.36 o 
  10  10   4      150.03      160.87     11.88 o 
 -10  11   4        9.74       31.07     37.39 o 
  -9  11   4      204.33      209.13     12.39 o 
  -8  11   4       72.55      103.60     29.68 o 
  -7  11   4      136.82      152.96     15.47 o 
  -6  11   4      212.03      301.00     25.75 o 
  -5  11   4       30.84       38.45     10.40 o 
  -4  11   4       99.42      139.72     22.91 o 
  -3  11   4        0.36        3.59      5.84 o 
  -2  11   4       70.94       88.74     12.99 o 
  -1  11   4        6.42        9.53      2.14 o 
   0  11   4       45.00       57.93      9.32 o 
   1  11   4      508.33      468.26     14.28 o 
   2  11   4      340.24      318.32      8.90 o 
   3  11   4        5.74        8.08      5.05 o 
   4  11   4      121.75      183.64     10.29 o 
   5  11   4      110.61      144.15     10.16 o 
   6  11   4      100.97      132.23     19.30 o 
   7  11   4       92.82       93.39      6.87 o 
   8  11   4        0.20        1.36      8.35 o 
   9  11   4       76.81      102.48      9.47 o 
 -10  12   4       40.49       55.29     11.39 o 
  -9  12   4      218.25      203.54      8.99 o 
  -8  12   4       12.03       10.63      3.06 o 
  -7  12   4      427.71      412.25     12.84 o 
  -6  12   4        0.34       10.62     12.91 o 
  -5  12   4        0.12        5.89      7.12 o 
  -4  12   4      220.76      248.06     14.17 o 
  -3  12   4      550.51      535.07     35.03 o 
  -2  12   4      181.66      209.19     19.90 o 
  -1  12   4      164.67      185.63     25.81 o 
   0  12   4        2.61        9.42     10.57 o 
   1  12   4      540.16      567.91     16.24 o 
   2  12   4      923.19      847.82     21.40 o 
   3  12   4       26.65       40.25      6.72 o 
   4  12   4      182.38      207.43     10.48 o 
   5  12   4      170.66      188.81     10.27 o 
   6  12   4       10.22       27.80      5.66 o 
   7  12   4        1.70        6.20      5.91 o 
   8  12   4        8.54       18.13      4.76 o 
   9  12   4       21.91       22.46      6.59 o 
  -9  13   4       67.10       75.80     13.84 o 
  -8  13   4      127.31      152.50     26.78 o 
  -7  13   4       74.02       61.22     25.34 o 
  -6  13   4      139.55      133.38     13.24 o 
  -5  13   4      428.67      431.75     19.30 o 
  -4  13   4       45.21       59.15      9.26 o 
  -3  13   4     1496.32     1476.15     77.36 o 
  -2  13   4      111.32      121.81      9.75 o 
  -1  13   4       70.41       97.44     23.32 o 
   0  13   4       30.35       36.44      4.61 o 
   1  13   4      274.07      267.89     13.92 o 
   2  13   4      258.80      280.25     10.99 o 
   3  13   4       20.62       31.29      7.31 o 
   4  13   4       87.65       85.59      8.03 o 
   5  13   4      106.17      158.85     13.83 o 
   6  13   4        1.64        8.33      4.60 o 
   7  13   4        7.18       11.37      5.15 o 
   8  13   4       17.78       20.99     14.57 o 
   9  13   4       59.97       79.58     12.06 o 
  -9  14   4       32.43       55.48     22.75 o 
  -8  14   4       19.54       18.75      3.40 o 
  -7  14   4       50.63       40.90     15.19 o 
  -6  14   4       73.20       76.72      9.90 o 
  -5  14   4       78.67       77.47     19.79 o 
  -4  14   4      661.93      607.28     30.79 o 
  -3  14   4      313.87      325.44     19.13 o 
  -2  14   4       15.40       14.61     12.52 o 
  -1  14   4      333.56      318.65     16.25 o 
   0  14   4      125.12      116.98      9.08 o 
   1  14   4      221.47      240.14     27.21 o 
   2  14   4      280.04      258.42     10.81 o 
   3  14   4      195.23      275.57     27.01 o 
   4  14   4       13.91       39.50     15.88 o 
   5  14   4        0.27        4.90      9.99 o 
   6  14   4        8.14       10.30      8.80 o 
   7  14   4       27.52       25.14      7.59 o 
   8  14   4        0.42        5.05     11.25 o 
   9  14   4        0.19        2.63      2.78 o 
  -9  15   4        6.85        9.13     10.70 o 
  -8  15   4       26.32       38.22     24.94 o 
  -7  15   4       49.18       45.48      4.44 o 
  -6  15   4       48.73       54.85     10.26 o 
  -5  15   4       13.82       28.04     14.33 o 
  -4  15   4       16.60       22.25      4.07 o 
  -3  15   4     1160.37     1085.56      4.75 o 
  -2  15   4       24.94       39.86     29.38 o 
  -1  15   4       77.28       93.03     11.84 o 
   0  15   4        4.02       15.85     25.63 o 
   1  15   4        8.55        9.54      4.50 o 
   2  15   4       11.06       10.90      5.27 o 
   3  15   4        6.75       24.83      9.60 o 
   4  15   4      795.12      705.81     16.68 o 
   5  15   4        1.67        2.38      1.65 o 
   6  15   4       53.07       44.51      4.01 o 
   7  15   4        2.21        4.37      3.68 o 
   8  15   4       32.53       35.39      6.22 o 
   9  15   4       19.97       21.70     12.06 o 
  -9  16   4       53.73       73.49     52.71 o 
  -8  16   4       40.97       36.29      4.02 o 
  -7  16   4       16.98       42.61     11.92 o 
  -6  16   4      179.08      183.54      5.43 o 
  -5  16   4        0.39       10.29     16.61 o 
  -4  16   4      100.41      102.62      8.37 o 
  -3  16   4      145.63      159.22     11.17 o 
  -2  16   4      357.88      351.71      8.46 o 
  -1  16   4       28.68       27.31      3.00 o 
   0  16   4        0.26        3.12      4.14 o 
   1  16   4      117.37      126.98     19.21 o 
   2  16   4      259.06      255.02      9.98 o 
   3  16   4      135.61      143.98      9.89 o 
   4  16   4      194.77      234.15      9.66 o 
   5  16   4      233.72      221.26      8.94 o 
   6  16   4       44.78       49.03     15.38 o 
   7  16   4      148.37      166.99     23.50 o 
   8  16   4       10.53       37.58     27.90 o 
  -8  17   4        8.57       13.49      5.50 o 
  -7  17   4       10.76       25.45     15.26 o 
  -6  17   4       51.40       59.21      9.07 o 
  -5  17   4       47.41       61.94     13.05 o 
  -4  17   4      154.93      150.29     15.44 o 
  -3  17   4        1.23        1.30      2.10 o 
  -2  17   4       52.49       70.88     18.46 o 
  -1  17   4       30.27       35.54     10.84 o 
   0  17   4       50.64       53.87     22.05 o 
   1  17   4       97.31       91.92     10.92 o 
   2  17   4      320.71      365.69     17.54 o 
   3  17   4        0.57        1.56      1.79 o 
   4  17   4        5.18        9.81      6.68 o 
   5  17   4        0.27        8.23     16.84 o 
   6  17   4       32.84       42.40      6.68 o 
   7  17   4       74.57       68.98      6.49 o 
   8  17   4        7.64       11.97      4.48 o 
  -8  18   4       60.69       50.28      5.38 o 
  -7  18   4      146.48      173.86     29.25 o 
  -6  18   4        0.05        1.70      9.77 o 
  -5  18   4        2.18        5.50     18.47 o 
  -4  18   4       20.53       30.22     21.26 o 
  -3  18   4      266.65      271.48     17.57 o 
  -2  18   4       49.09       52.16      7.73 o 
  -1  18   4       58.51       79.04     19.22 o 
   0  18   4       55.14       63.60     11.24 o 
   1  18   4      143.92      151.07     21.16 o 
   2  18   4     1004.04      934.50     12.95 o 
   3  18   4      392.59      420.69     20.16 o 
   4  18   4        9.51       11.10      5.39 o 
   5  18   4        1.38        2.38      2.40 o 
   6  18   4        6.00       11.20      1.77 o 
   7  18   4       49.80       55.53      6.38 o 
   8  18   4        9.67        9.39     16.90 o 
  -8  19   4        9.07       10.98      5.21 o 
  -7  19   4       13.55       17.03     26.05 o 
  -6  19   4      103.19       90.21     28.91 o 
  -5  19   4        7.62       10.02     18.76 o 
  -4  19   4       91.75       95.45     13.89 o 
  -3  19   4        8.41       30.07     16.82 o 
  -2  19   4       35.12       47.13     12.06 o 
  -1  19   4       32.16       43.78     22.97 o 
   0  19   4       45.45       51.56      9.41 o 
   1  19   4      211.78      202.06     15.07 o 
   2  19   4       35.98       34.49     10.41 o 
   3  19   4       50.37       48.32      5.30 o 
   4  19   4       26.16       27.02      5.80 o 
   5  19   4       47.09       49.53      4.70 o 
   6  19   4      492.51      459.06     12.85 o 
   7  19   4       63.22       51.51      8.72 o 
  -7  20   4       59.33       56.76      9.15 o 
  -6  20   4        0.60        2.24      3.40 o 
  -5  20   4       50.27       42.55     12.41 o 
  -4  20   4        3.73        6.99      9.02 o 
  -3  20   4      125.29      137.07     16.67 o 
  -2  20   4      112.99      107.13     12.73 o 
  -1  20   4      367.10      390.20     14.05 o 
   0  20   4      132.85      222.95     23.43 o 
   1  20   4       39.03       54.31     16.62 o 
   2  20   4      124.67      144.99      7.99 o 
   3  20   4       43.08       44.99      7.37 o 
   4  20   4       12.36       23.72     10.25 o 
   5  20   4       33.28       31.81      5.99 o 
   6  20   4       31.18       27.93      7.08 o 
   7  20   4      123.89      129.73     12.61 o 
  -7  21   4        0.15        6.82     35.97 o 
  -6  21   4       67.74       86.49     21.15 o 
  -5  21   4       79.49       65.90     16.64 o 
  -4  21   4        1.08       11.28     22.28 o 
  -3  21   4        8.91        7.66      2.36 o 
  -2  21   4        0.09        6.45     17.72 o 
  -1  21   4       25.50       22.88      8.27 o 
   0  21   4        0.04        2.89     11.55 o 
   1  21   4        3.15        5.92      1.24 o 
   2  21   4      107.89      100.70      7.01 o 
   3  21   4       34.10       44.13      6.88 o 
   4  21   4        0.64        6.23     13.55 o 
   5  21   4        6.65       14.63     12.61 o 
   6  21   4       76.35       93.68     16.73 o 
   7  21   4       92.40       91.78     53.33 o 
  -6  22   4       19.15       14.17     18.76 o 
  -5  22   4       59.31       68.08     16.51 o 
  -4  22   4       58.20       54.47     10.54 o 
  -3  22   4       33.85       42.85     20.63 o 
  -2  22   4      169.07      172.57     18.67 o 
  -1  22   4       15.75       21.94      8.33 o 
   0  22   4        5.14        6.88      9.33 o 
   1  22   4      155.86      142.37     56.70 o 
   2  22   4        9.97       15.89      6.59 o 
   3  22   4       52.23       51.11      7.22 o 
   4  22   4        9.17       11.59      8.16 o 
   5  22   4        4.32        4.20      1.23 o 
   6  22   4       59.32       64.30     11.87 o 
  -5  23   4        1.43        5.79     20.55 o 
  -4  23   4        9.22       20.13     17.81 o 
  -3  23   4        0.31        4.80     37.05 o 
  -2  23   4       31.93       28.55      3.09 o 
  -1  23   4       62.17       65.69      5.64 o 
   0  23   4       13.82       24.59     14.92 o 
   1  23   4       57.00       53.90      4.86 o 
   2  23   4        0.81        2.48      4.10 o 
   3  23   4        9.86        8.53      5.11 o 
   4  23   4       15.41       11.57      6.04 o 
   5  23   4        0.04        2.57     18.57 o 
  -4  24   4      135.81      133.72     28.82 o 
  -3  24   4        0.00        2.24     11.42 o 
  -2  24   4       23.82       27.80     14.31 o 
  -1  24   4       35.03       34.16     14.42 o 
   0  24   4        5.04       18.89     16.27 o 
   1  24   4       18.46       23.59      4.38 o 
   2  24   4       41.18       40.81     10.78 o 
   3  24   4       21.38       34.10     24.54 o 
   4  24   4        1.24       13.23      7.70 o 
   5  24   4        9.23       17.96      4.29 o 
  -3  25   4        2.23       27.74     15.00 o 
  -2  25   4        1.82        1.40     13.80 o 
  -1  25   4        8.77        6.86      4.19 o 
   0  25   4       16.21       19.47     14.80 o 
   1  25   4       56.21       60.56     28.11 o 
   2  25   4        0.94        4.16      5.43 o 
   3  25   4       44.61       47.09     11.69 o 
   4  25   4       10.91       11.52      7.82 o 
  -2  26   4       32.67       31.91     20.25 o 
  -1  26   4       29.58       27.25     10.85 o 
   0  26   4       56.60       82.16     27.48 o 
   1  26   4       40.97       42.07     19.41 o 
   2  26   4        5.52       13.65      8.55 o 
   3  26   4       94.68      106.24     19.57 o 
  -1  27   4       12.02        7.93      2.33 o 
   0  27   4       15.06       38.39     30.16 o 
   1  27   4        0.50       13.81     20.26 o 
   2  27   4       24.25       30.69     21.57 o 
 -10   1   5       16.77       16.43      2.17 o 
  -9   1   5       26.93       43.68     27.94 o 
  -8   1   5      327.51      297.48      5.74 o 
  -7   1   5       17.58       21.68      7.60 o 
  -6   1   5       59.64       75.66     45.89 o 
  -5   1   5        0.38       19.22     40.62 o 
  -4   1   5      449.88      433.94     11.68 o 
  -3   1   5       66.10       91.74     13.36 o 
  -2   1   5       82.51      107.75     17.50 o 
  -1   1   5      261.07      288.96     15.19 o 
   0   1   5      149.86      188.88     27.03 o 
   1   1   5        1.83        7.11      2.01 o 
   2   1   5      248.66      280.02      6.88 o 
   3   1   5       83.76       92.41     11.83 o 
   4   1   5      275.62      257.82      7.14 o 
   5   1   5       56.22       65.22      7.16 o 
   6   1   5      215.88      208.48      6.04 o 
   7   1   5        0.10        3.07      6.96 o 
   8   1   5       23.81       25.36     10.72 o 
   9   1   5       26.82       24.39      6.33 o 
  10   1   5       12.91       14.97     19.41 o 
 -10   2   5       61.96       66.98     18.91 o 
  -9   2   5       63.24       61.69     29.92 o 
  -8   2   5        6.38       20.92     27.42 o 
  -7   2   5      174.24      184.18     39.38 o 
  -6   2   5        2.53        6.28      8.07 o 
  -5   2   5      155.08      161.24      2.79 o 
  -4   2   5        8.21        9.11      3.32 o 
  -3   2   5       70.16       89.42     15.42 o 
  -2   2   5        3.90       27.29     11.78 o 
  -1   2   5       28.52       61.77     10.48 o 
   0   2   5      930.71      912.62     15.42 o 
   1   2   5      138.79      173.67      7.25 o 
   2   2   5        1.74        5.28      3.38 o 
   3   2   5       85.01       91.52     10.48 o 
   4   2   5      340.87      316.33     31.46 o 
   5   2   5      157.91      149.98      5.25 o 
   6   2   5       15.34       20.97      5.00 o 
   7   2   5      694.40      623.74     19.69 o 
   8   2   5      236.27      225.34      9.91 o 
   9   2   5       59.29       61.55      3.34 o 
  10   2   5       35.80       33.20     19.53 o 
 -10   3   5        1.78        8.68     31.63 o 
  -9   3   5        1.32       11.18     31.13 o 
  -8   3   5      348.75      331.47     10.23 o 
  -7   3   5       29.36       34.23      8.13 o 
  -6   3   5      154.08      217.84     37.98 o 
  -5   3   5      448.84      467.27     16.50 o 
  -4   3   5        1.42        1.89      3.02 o 
  -3   3   5      176.86      222.85     11.00 o 
  -2   3   5      711.62      686.26      9.57 o 
  -1   3   5      174.10      155.46     25.78 o 
   0   3   5      423.48      392.62     20.46 o 
   1   3   5      130.92      125.59      7.55 o 
   2   3   5     2598.52     2405.30     43.92 o 
   3   3   5       43.50       43.82      5.01 o 
   4   3   5      227.91      222.78      8.46 o 
   5   3   5      710.03      651.50     16.93 o 
   6   3   5       10.90       14.07      4.92 o 
   7   3   5        3.28        6.41      2.09 o 
   8   3   5       11.00       35.06     12.89 o 
   9   3   5       35.43       58.16     16.75 o 
  10   3   5        3.17        5.73      4.56 o 
  -9   4   5       16.69       31.63     48.37 o 
  -8   4   5       98.59       93.33     33.87 o 
  -7   4   5        9.32       37.35     24.51 o 
  -6   4   5       17.94       20.39     21.51 o 
  -5   4   5       24.64       33.99     20.80 o 
  -4   4   5       86.72      142.18     14.21 o 
  -3   4   5      931.99      900.33     11.86 o 
  -2   4   5      253.09      275.52     11.67 o 
  -1   4   5       45.21       63.49      8.68 o 
   0   4   5      194.07      190.48      4.98 o 
   1   4   5       73.47       78.84     11.20 o 
   2   4   5        0.06        3.23      5.53 o 
   3   4   5      289.30      303.27     14.74 o 
   4   4   5      359.73      376.55     17.25 o 
   5   4   5       15.07       14.55      2.05 o 
   6   4   5      128.33      122.17      4.41 o 
   7   4   5      186.44      190.21      6.11 o 
   8   4   5       31.10       35.08      4.44 o 
   9   4   5      156.63      162.15     21.83 o 
  -9   5   5        0.05        5.43     19.86 o 
  -8   5   5       94.09       95.04     11.47 o 
  -7   5   5      137.17      146.81     18.87 o 
  -6   5   5       56.75       61.59     10.02 o 
  -5   5   5       42.45       48.74      4.55 o 
  -4   5   5      415.59      350.82     22.92 o 
  -3   5   5        4.58       10.75      5.26 o 
  -2   5   5       22.62       33.12      8.37 o 
  -1   5   5      128.66      125.81      4.71 o 
   0   5   5      108.37      111.64      5.48 o 
   1   5   5      142.12      157.73     23.65 o 
   2   5   5      177.35      176.99      7.67 o 
   3   5   5      662.22      613.95     33.76 o 
   4   5   5      273.24      290.06     10.99 o 
   5   5   5       32.35       45.76      8.87 o 
   6   5   5      784.98      714.68     10.15 o 
   7   5   5      598.80      544.09      9.60 o 
   8   5   5      166.02      200.76      9.57 o 
   9   5   5        3.28        2.94      6.62 o 
  -9   6   5       50.38       51.50      9.16 o 
  -8   6   5       18.33       27.58     10.08 o 
  -7   6   5       92.69       76.59     15.78 o 
  -6   6   5      106.44       90.07     15.00 o 
  -5   6   5       68.36       82.64     19.83 o 
  -4   6   5      203.63      205.92     10.11 o 
  -3   6   5        0.05        2.79      3.05 o 
  -2   6   5       24.57       45.92      8.70 o 
  -1   6   5       52.49       73.27     10.28 o 
   0   6   5      593.65      531.92      9.06 o 
   1   6   5      210.80      190.75     28.62 o 
   2   6   5        5.45       10.12      3.57 o 
   3   6   5        6.91        9.52      2.23 o 
   4   6   5        5.50       11.77      4.47 o 
   5   6   5       10.91       14.19      6.10 o 
   6   6   5      584.37      565.12     10.20 o 
   7   6   5       23.76       33.29     10.84 o 
   8   6   5       11.56       18.63      6.56 o 
   9   6   5       12.33       13.22      8.03 o 
  -9   7   5      282.87      239.69     16.43 o 
  -8   7   5      101.46       82.50     12.25 o 
  -7   7   5       27.49       40.13      9.87 o 
  -6   7   5      209.08      194.03     33.63 o 
  -5   7   5      126.76      127.36     24.77 o 
  -4   7   5       90.27       84.51     12.97 o 
  -3   7   5        0.41        5.56      8.81 o 
  -2   7   5      345.89      320.26     13.69 o 
  -1   7   5      434.18      447.50     20.60 o 
   0   7   5       42.54       48.01      8.31 o 
   1   7   5       36.62       47.33      5.88 o 
   2   7   5       13.36       26.63      6.79 o 
   3   7   5      161.09      237.76     21.51 o 
   4   7   5        3.17       11.49      5.92 o 
   5   7   5      242.39      287.64     17.22 o 
   6   7   5        0.17        3.94     14.41 o 
   7   7   5      139.44      159.52      9.09 o 
   8   7   5       10.10        9.66      1.92 o 
   9   7   5       77.29       62.27      8.54 o 
  -9   8   5      108.07      104.97      7.60 o 
  -8   8   5      179.04      206.79     19.84 o 
  -7   8   5       30.32       49.53     17.69 o 
  -6   8   5       20.19       46.23     14.44 o 
  -5   8   5      153.22      200.27     18.13 o 
  -4   8   5       32.68       35.58      6.76 o 
  -3   8   5      264.14      282.11     25.88 o 
  -2   8   5       17.67       24.71      8.34 o 
  -1   8   5      111.07      124.68     26.44 o 
   0   8   5      129.62      131.08     10.66 o 
   1   8   5       97.75      103.67     15.84 o 
   2   8   5       25.30       24.67     14.02 o 
   3   8   5        3.25        7.77      2.83 o 
   4   8   5        5.13        8.36      6.09 o 
   5   8   5      100.17       85.29     17.08 o 
   6   8   5        0.19        0.90      1.81 o 
   7   8   5        0.25        2.23      8.25 o 
   8   8   5       10.52       11.66      5.22 o 
   9   8   5       50.74       39.72      0.98 o 
  -9   9   5      173.01      231.70     31.17 o 
  -8   9   5      116.38      109.49      2.64 o 
  -7   9   5      231.36      281.99     27.41 o 
  -6   9   5      723.22      692.19     16.66 o 
  -5   9   5       88.82      110.95     17.84 o 
  -4   9   5      363.24      351.10     17.65 o 
  -3   9   5       58.07       50.88      9.75 o 
  -2   9   5      752.89      740.69     20.69 o 
  -1   9   5       10.04       18.66      8.36 o 
   0   9   5      115.94      129.10     17.73 o 
   1   9   5      192.73      211.49     14.97 o 
   2   9   5       57.71       55.32      6.00 o 
   3   9   5       95.00       84.77      7.47 o 
   4   9   5       23.53       29.55      3.60 o 
   5   9   5       57.88       81.76     14.86 o 
   6   9   5        0.21        0.77      1.81 o 
   7   9   5      484.75      413.24     30.60 o 
   8   9   5        3.95        5.25      2.85 o 
   9   9   5      260.33      241.03     15.97 o 
  -9  10   5        3.12       11.93     16.78 o 
  -8  10   5        0.10        0.68      3.59 o 
  -7  10   5       34.08       34.86     17.80 o 
  -6  10   5       23.06       53.72      9.02 o 
  -5  10   5      474.12      455.17     19.92 o 
  -4  10   5      684.41      614.46     25.94 o 
  -3  10   5      197.80      229.54      9.98 o 
  -2  10   5      212.42      287.49     19.12 o 
  -1  10   5      115.55      126.99     14.51 o 
   0  10   5      327.88      329.69      7.59 o 
   1  10   5      276.89      329.81     13.19 o 
   2  10   5      105.18      115.15     13.44 o 
   3  10   5        0.08        5.77     10.99 o 
   4  10   5       74.65       68.17      5.24 o 
   5  10   5       17.53       29.52     12.72 o 
   6  10   5      333.72      336.20     11.48 o 
   7  10   5        4.18       10.97     10.22 o 
   8  10   5       95.09       86.52      7.44 o 
   9  10   5      123.01      201.05     17.44 o 
  -9  11   5       56.03       69.26     17.56 o 
  -8  11   5       26.87       31.06     12.09 o 
  -7  11   5      102.77       90.74      6.06 o 
  -6  11   5        5.80       11.77      3.54 o 
  -5  11   5      474.05      509.61     13.21 o 
  -4  11   5      123.94      117.72     10.05 o 
  -3  11   5        0.86        2.98      4.02 o 
  -2  11   5      118.99      123.96      9.95 o 
  -1  11   5      139.90      126.32      8.37 o 
   0  11   5       76.34       68.47     15.04 o 
   1  11   5      173.15      215.02     19.02 o 
   2  11   5       45.08       59.24     17.07 o 
   3  11   5      238.36      264.09     15.46 o 
   4  11   5       40.83       49.91      7.10 o 
   5  11   5      611.20      577.59     11.84 o 
   6  11   5      233.44      228.88      9.92 o 
   7  11   5       76.44       71.69      5.44 o 
   8  11   5        7.33       12.15      7.45 o 
   9  11   5       38.16       33.48      7.77 o 
  -9  12   5       11.85       17.83      8.37 o 
  -8  12   5      126.28      109.19     10.08 o 
  -7  12   5        4.20        5.33      2.75 o 
  -6  12   5      138.81      131.63     18.23 o 
  -5  12   5      139.97      141.63      5.28 o 
  -4  12   5       14.38       36.12     17.96 o 
  -3  12   5      240.11      235.46     11.62 o 
  -2  12   5      271.39      256.72     21.94 o 
  -1  12   5        5.01       10.32      5.17 o 
   0  12   5       17.20       20.85      9.47 o 
   1  12   5       83.03       78.14      6.82 o 
   2  12   5      314.60      343.16     12.26 o 
   3  12   5       44.20       51.16      7.03 o 
   4  12   5      149.89      172.53     12.39 o 
   5  12   5      149.24      166.60      6.91 o 
   6  12   5      132.17      119.35      6.89 o 
   7  12   5       22.87       32.42     12.27 o 
   8  12   5        6.52       12.02      6.17 o 
  -9  13   5        2.47       11.45     24.42 o 
  -8  13   5       23.84       28.41     14.85 o 
  -7  13   5        2.72        5.33      2.97 o 
  -6  13   5       14.50       23.69      7.61 o 
  -5  13   5      197.48      192.39     10.16 o 
  -4  13   5       94.53      102.20     10.03 o 
  -3  13   5       15.44       21.00      4.61 o 
  -2  13   5        8.87       10.48      8.39 o 
  -1  13   5       14.97       19.88      8.23 o 
   0  13   5      199.91      186.60      7.45 o 
   1  13   5      322.99      344.35     14.14 o 
   2  13   5      704.10      656.39     14.87 o 
   3  13   5       92.97       90.47      7.24 o 
   4  13   5       18.96       21.05      5.92 o 
   5  13   5        4.47        9.55      4.95 o 
   6  13   5        8.13        5.84      2.90 o 
   7  13   5       19.54       36.29     14.18 o 
   8  13   5        0.19        6.42      9.02 o 
  -8  14   5       36.99       38.57      5.13 o 
  -7  14   5        6.15        6.09      1.39 o 
  -6  14   5       40.23       60.00     12.40 o 
  -5  14   5        0.60        8.81     18.26 o 
  -4  14   5       28.05       30.92     16.34 o 
  -3  14   5        1.49       12.96     30.97 o 
  -2  14   5        0.03        3.54      7.74 o 
  -1  14   5      185.34      217.46     15.42 o 
   0  14   5       48.17       47.92     12.60 o 
   1  14   5      608.94      602.49     14.67 o 
   2  14   5      724.33      641.86     36.61 o 
   3  14   5     1145.15     1116.87     29.00 o 
   4  14   5     1058.34      939.59     13.65 o 
   5  14   5       23.84       26.29      6.00 o 
   6  14   5       19.13       25.87      8.55 o 
   7  14   5       19.93       31.85      9.60 o 
   8  14   5        4.01        6.51      0.96 o 
  -8  15   5        0.80        5.69     10.16 o 
  -7  15   5       33.23       34.64      7.41 o 
  -6  15   5       81.20       76.74      6.98 o 
  -5  15   5      279.61      286.35     13.87 o 
  -4  15   5       61.27       58.49      7.69 o 
  -3  15   5      735.13      734.01     20.38 o 
  -2  15   5        0.80        3.68      4.38 o 
  -1  15   5      183.69      195.50     16.89 o 
   0  15   5      127.79      117.48     16.75 o 
   1  15   5      294.23      289.34     25.81 o 
   2  15   5      998.27      929.47     27.67 o 
   3  15   5      166.99      188.05     15.67 o 
   4  15   5       44.27       41.88      6.78 o 
   5  15   5      155.00      177.63      9.50 o 
   6  15   5       39.39       47.48      5.23 o 
   7  15   5       73.90       81.64     10.61 o 
   8  15   5       21.47       46.28     17.02 o 
  -8  16   5        0.26        0.00      9.04 o 
  -7  16   5       25.70       23.62     10.68 o 
  -6  16   5       80.84       70.58      3.66 o 
  -5  16   5      154.87      171.75     23.92 o 
  -4  16   5      207.86      263.14     30.31 o 
  -3  16   5      305.03      274.99     27.27 o 
  -2  16   5      270.40      317.11     20.45 o 
  -1  16   5        3.75       16.22     11.98 o 
   0  16   5       85.19       86.90      9.12 o 
   1  16   5        4.26       11.33      2.68 o 
   2  16   5      279.68      281.76     22.14 o 
   3  16   5       19.23       19.11      6.26 o 
   4  16   5        5.87       22.64      7.03 o 
   5  16   5        9.18       16.88      6.21 o 
   6  16   5       12.87       14.84     18.32 o 
   7  16   5       36.61       58.29     20.67 o 
  -8  17   5       38.30       56.12     31.79 o 
  -7  17   5       87.53       81.49     10.98 o 
  -6  17   5        0.08        0.44      2.47 o 
  -5  17   5       18.57       26.08      9.35 o 
  -4  17   5        1.63        4.93     15.88 o 
  -3  17   5      339.12      349.37     20.99 o 
  -2  17   5      105.76      121.55     29.24 o 
  -1  17   5       65.72       77.31     21.77 o 
   0  17   5        0.78        3.49     16.81 o 
   1  17   5      213.69      216.69     18.05 o 
   2  17   5        0.03        4.03      4.31 o 
   3  17   5       24.31       21.38      8.06 o 
   4  17   5       45.63       67.24     25.38 o 
   5  17   5      131.22      165.44     24.49 o 
   6  17   5       22.37       36.32     17.30 o 
   7  17   5       23.89       26.30      5.39 o 
  -7  18   5        1.50        2.93      2.79 o 
  -6  18   5        7.19        5.42      4.94 o 
  -5  18   5       22.07       20.30      8.37 o 
  -4  18   5       47.10       47.35      8.77 o 
  -3  18   5      478.57      430.78     12.36 o 
  -2  18   5        9.23       15.15      5.51 o 
  -1  18   5       20.99       24.88     10.87 o 
   0  18   5       72.19       79.42     12.41 o 
   1  18   5        0.06        1.29      4.15 o 
   2  18   5        4.85        3.66      1.03 o 
   3  18   5        0.04        6.16     11.04 o 
   4  18   5       15.92       30.30      9.26 o 
   5  18   5       20.32       28.17     15.65 o 
   6  18   5        1.06        6.97      8.49 o 
   7  18   5      124.39      116.22      5.32 o 
  -7  19   5       52.97       65.42     42.48 o 
  -6  19   5        0.12       10.02     19.96 o 
  -5  19   5       35.26       43.80     11.10 o 
  -4  19   5       48.89       51.26      9.51 o 
  -3  19   5        8.08       10.63      8.03 o 
  -2  19   5       23.22       33.49      7.00 o 
  -1  19   5       32.54       36.14      6.29 o 
   0  19   5       84.17       82.82      9.33 o 
   1  19   5       38.65       35.44      6.19 o 
   2  19   5       37.01       33.92      3.02 o 
   3  19   5        2.03        3.11      1.47 o 
   4  19   5        0.07        2.40     16.66 o 
   5  19   5        4.78       20.68     12.28 o 
   6  19   5        5.64        8.09      2.45 o 
  -6  20   5      194.78      181.77     14.67 o 
  -5  20   5      348.14      355.95     14.84 o 
  -4  20   5        5.92        6.85      3.14 o 
  -3  20   5       77.71      108.97     30.04 o 
  -2  20   5       91.98       78.25      7.85 o 
  -1  20   5       11.60       13.78      6.18 o 
   0  20   5       33.93       41.81      9.98 o 
   1  20   5        7.00       13.73      3.39 o 
   2  20   5       27.10       58.70     23.59 o 
   3  20   5       56.06       62.22      7.50 o 
   4  20   5        8.59       10.27      0.92 o 
   5  20   5        3.92        9.09      6.56 o 
   6  20   5        1.09        2.78      3.77 o 
  -6  21   5        1.76        5.27     14.88 o 
  -5  21   5       15.21       22.27     14.12 o 
  -4  21   5      157.28      141.06     13.09 o 
  -3  21   5        0.06        0.00     15.11 o 
  -2  21   5      202.13      182.83     20.27 o 
  -1  21   5      193.41      171.68     10.13 o 
   0  21   5        0.22        6.19      7.70 o 
   1  21   5       10.87       13.34     15.58 o 
   2  21   5       33.26       58.95     25.80 o 
   3  21   5        0.04        0.80      3.86 o 
   4  21   5        6.51       18.22      6.08 o 
   5  21   5       20.41       29.91     13.15 o 
  -5  22   5        0.70       12.40     27.91 o 
  -4  22   5        0.04        3.19     35.22 o 
  -3  22   5        0.11        0.34     14.41 o 
  -2  22   5       56.30       60.45      5.50 o 
  -1  22   5       34.65       40.72     13.69 o 
   0  22   5       54.92       77.93     30.57 o 
   1  22   5       21.14       38.69     11.51 o 
   2  22   5      157.20      159.62     20.09 o 
   3  22   5       60.87       52.34      5.12 o 
   4  22   5        0.05        0.16      6.57 o 
   5  22   5       59.04       76.91     12.82 o 
  -4  23   5        1.59        1.86     21.70 o 
  -3  23   5        8.78       10.28      7.98 o 
  -2  23   5        5.04       10.17     10.54 o 
  -1  23   5       13.81       18.72     15.27 o 
   0  23   5      117.16      157.11     20.12 o 
   1  23   5       22.98       29.74      5.93 o 
   2  23   5        0.22        0.90      3.80 o 
   3  23   5       20.99       22.44      9.68 o 
   4  23   5        2.59       13.01      9.96 o 
  -2  24   5       63.96       64.32     23.51 o 
  -1  24   5       63.30       64.91      6.17 o 
   0  24   5        9.14        9.58      9.58 o 
   1  24   5       12.95       17.90      4.50 o 
   2  24   5        0.14        5.06     16.36 o 
   3  24   5      126.66      161.63     13.87 o 
  -1  25   5        0.29        1.55      1.86 o 
   0  25   5        4.10        7.47      6.87 o 
   1  25   5       41.75       46.57     11.11 o 
   2  25   5        2.06        5.21      8.59 o 
  -8   0   6        0.09        1.55     36.28 o 
  -7   0   6       67.52       79.07     57.67 o 
  -6   0   6       37.98       35.66     28.22 o 
  -5   0   6       38.78       62.63     44.96 o 
  -4   0   6        7.19       15.50     55.81 o 
  -3   0   6        2.49        2.83      0.93 o 
  -2   0   6      686.49      709.79     28.80 o 
  -1   0   6      920.65      828.57     43.87 o 
   0   0   6        0.73        2.17      1.86 o 
   1   0   6      355.13      372.36     20.96 o 
   2   0   6      513.77      472.42     10.70 o 
   3   0   6      179.39      193.82     14.25 o 
   4   0   6     2521.87     2375.96     21.74 o 
   5   0   6       99.33       84.07     13.36 o 
   6   0   6       16.11       22.39      9.92 o 
   7   0   6       17.73       23.06      4.71 o 
   8   0   6        8.35        9.62      6.24 o 
   9   0   6        3.26        3.10      3.26 o 
  -9   1   6        5.27       29.46     33.18 o 
  -8   1   6       14.20       27.60     60.15 o 
  -7   1   6       83.51       92.03     25.16 o 
  -6   1   6        0.00        4.11      7.61 o 
  -5   1   6      360.19      370.40     16.09 o 
  -4   1   6       71.44       73.45     20.70 o 
  -3   1   6       12.89       30.12     11.80 o 
  -2   1   6      489.95      462.22     17.84 o 
  -1   1   6       78.52      114.15     12.86 o 
   0   1   6     1102.76     1059.35      9.41 o 
   1   1   6      225.09      268.90     17.13 o 
   2   1   6      124.58      142.29     13.83 o 
   3   1   6      316.15      324.85     12.87 o 
   4   1   6      169.50      196.55     15.42 o 
   5   1   6        0.21        1.02      1.20 o 
   6   1   6        1.11        2.95      2.59 o 
   7   1   6       29.60       34.95      3.34 o 
   8   1   6        0.82        9.34     13.85 o 
   9   1   6        6.83        9.69      5.53 o 
  -8   2   6       70.26       76.28     51.78 o 
  -7   2   6      272.38      313.68     21.03 o 
  -6   2   6       55.90       72.83     21.59 o 
  -5   2   6      498.83      536.61     40.60 o 
  -4   2   6      169.86      165.73     24.97 o 
  -3   2   6      235.24      270.85      9.29 o 
  -2   2   6       58.27       59.31      2.47 o 
  -1   2   6        6.52       11.50      7.94 o 
   0   2   6        0.37        8.42     15.58 o 
   1   2   6      528.20      488.22     11.06 o 
   2   2   6       98.14       87.16      6.53 o 
   3   2   6       20.30       18.66      4.24 o 
   4   2   6        3.46        7.97      4.81 o 
   5   2   6       26.53       29.53     10.70 o 
   6   2   6        0.06        7.40      4.50 o 
   7   2   6       41.98       54.08     11.22 o 
   8   2   6        0.88        3.77      3.65 o 
   9   2   6       15.20       20.98     18.82 o 
  -8   3   6      283.87      254.79     50.23 o 
  -7   3   6      577.64      491.77     31.94 o 
  -6   3   6       28.16       32.06      7.98 o 
  -5   3   6      197.57      220.62     17.21 o 
  -4   3   6      184.97      202.00     33.66 o 
  -3   3   6        3.90        4.79      1.18 o 
  -2   3   6       88.95       84.68      6.56 o 
  -1   3   6       51.40       80.83     23.44 o 
   0   3   6      100.37      106.34     12.13 o 
   1   3   6      118.73      119.89     10.25 o 
   2   3   6      115.87      123.56      7.47 o 
   3   3   6        8.67        8.50      1.74 o 
   4   3   6      251.87      265.58     25.28 o 
   5   3   6      285.15      257.32     22.43 o 
   6   3   6       16.90       21.60      3.51 o 
   7   3   6      101.84       91.70      6.07 o 
   8   3   6        2.53        3.86      4.77 o 
   9   3   6       72.41       74.06     14.34 o 
  -8   4   6       31.49       50.69     38.25 o 
  -7   4   6      327.31      364.68     23.05 o 
  -6   4   6       53.09       45.89      8.10 o 
  -5   4   6        0.06        0.00      8.64 o 
  -4   4   6       58.01       54.81      7.84 o 
  -3   4   6        0.01        1.11     15.14 o 
  -2   4   6       24.83       28.59     16.61 o 
  -1   4   6       61.96       55.86      3.21 o 
   0   4   6        8.63        9.35      7.99 o 
   1   4   6       41.23       40.68      3.67 o 
   2   4   6        1.96       13.66     10.05 o 
   3   4   6      117.71      135.11     10.06 o 
   4   4   6      167.12      165.23     25.40 o 
   5   4   6       20.94       27.64      4.73 o 
   6   4   6        2.54        8.72      2.79 o 
   7   4   6      405.92      358.41      5.43 o 
   8   4   6      179.33      213.43     17.06 o 
  -8   5   6       55.83       58.24     22.97 o 
  -7   5   6       10.26       15.41      9.35 o 
  -6   5   6       34.62       48.68     12.40 o 
  -5   5   6       30.24       36.56     15.89 o 
  -4   5   6       23.30       38.07     17.99 o 
  -3   5   6       83.85       77.18      9.90 o 
  -2   5   6       21.62       27.09      6.60 o 
  -1   5   6       16.38       19.41      5.34 o 
   0   5   6       46.45       47.67      8.40 o 
   1   5   6       48.05       50.51      5.97 o 
   2   5   6        1.79        4.94      1.85 o 
   3   5   6      414.89      372.26     11.75 o 
   4   5   6       16.02       16.38      2.12 o 
   5   5   6       59.11       50.28      3.68 o 
   6   5   6       57.34       65.27     10.77 o 
   7   5   6        6.98       12.69      3.82 o 
   8   5   6      278.75      283.40     17.17 o 
  -8   6   6        2.93        8.48      2.04 o 
  -7   6   6      226.09      201.72     10.73 o 
  -6   6   6        1.18        2.17      2.79 o 
  -5   6   6       31.42       35.80      7.13 o 
  -4   6   6      112.72      132.85     11.12 o 
  -3   6   6       41.26       35.89      2.78 o 
  -2   6   6      390.26      332.11     33.07 o 
  -1   6   6      345.50      405.71     18.76 o 
   0   6   6       88.80      101.19      3.31 o 
   1   6   6       45.70       47.40      3.29 o 
   2   6   6        0.80        3.22      4.15 o 
   3   6   6      162.58      159.40      5.45 o 
   4   6   6      116.39      137.38     17.16 o 
   5   6   6        0.14        2.39      6.53 o 
   6   6   6       19.88       33.42      7.77 o 
   7   6   6      252.88      230.25     12.82 o 
   8   6   6      339.42      290.78      8.83 o 
  -8   7   6      113.90      105.26      8.16 o 
  -7   7   6       90.78      103.47     30.60 o 
  -6   7   6       25.44       22.92     17.34 o 
  -5   7   6       21.48       28.44      8.03 o 
  -4   7   6      122.89      136.66      5.93 o 
  -3   7   6       54.47       56.34      5.29 o 
  -2   7   6        5.43       10.92     10.38 o 
  -1   7   6      134.84      118.13      6.48 o 
   0   7   6      246.54      255.37      7.27 o 
   1   7   6      211.59      203.08      7.60 o 
   2   7   6       82.33      104.02     10.52 o 
   3   7   6       42.31       46.96     11.17 o 
   4   7   6      114.14      114.96     16.92 o 
   5   7   6        8.18       12.63      4.49 o 
   6   7   6      368.11      368.44     15.20 o 
   7   7   6      341.90      314.98     33.72 o 
   8   7   6       13.53       13.01      8.32 o 
  -8   8   6        0.24        0.00      0.62 o 
  -7   8   6      231.33      245.20     34.11 o 
  -6   8   6        3.28        8.99      1.54 o 
  -5   8   6       68.55       82.03     13.95 o 
  -4   8   6       14.65       19.52      7.70 o 
  -3   8   6       64.24       78.54     22.97 o 
  -2   8   6      278.66      281.61     13.90 o 
  -1   8   6       62.00       81.91     22.71 o 
   0   8   6     1563.69     1438.50    109.18 o 
   1   8   6      129.84      119.41     28.54 o 
   2   8   6      159.22      189.09     24.99 o 
   3   8   6      369.93      349.30     11.50 o 
   4   8   6       56.14       64.38     14.45 o 
   5   8   6      186.97      243.69     15.16 o 
   6   8   6       24.26       26.95      4.20 o 
   7   8   6        4.95        9.44      4.05 o 
   8   8   6        0.12        1.10      6.59 o 
  -8   9   6        5.86        2.79     17.44 o 
  -7   9   6       93.91       83.95      7.91 o 
  -6   9   6      111.56      108.96      7.79 o 
  -5   9   6      103.70       92.82     16.03 o 
  -4   9   6       68.44       79.57     16.54 o 
  -3   9   6      229.97      203.47     14.21 o 
  -2   9   6       26.20       36.99      6.77 o 
  -1   9   6      340.34      339.68     13.65 o 
   0   9   6      773.84      695.44     17.15 o 
   1   9   6       32.29       38.03      5.25 o 
   2   9   6      668.16      655.16     17.73 o 
   3   9   6       52.01       50.42     10.91 o 
   4   9   6      130.46      130.28      6.68 o 
   5   9   6      261.46      243.77     18.50 o 
   6   9   6       13.14       26.79     11.28 o 
   7   9   6       14.59       20.87      5.40 o 
   8   9   6       33.52       34.57      4.26 o 
  -8  10   6        1.45        7.29      5.69 o 
  -7  10   6      165.66      156.65     25.55 o 
  -6  10   6        0.95        1.75      6.13 o 
  -5  10   6      228.41      202.27      3.15 o 
  -4  10   6       15.64       30.82     14.19 o 
  -3  10   6       48.01       71.23     12.64 o 
  -2  10   6       69.11       64.98     10.11 o 
  -1  10   6      726.56      610.07     30.58 o 
   0  10   6     1477.11     1304.46     23.41 o 
   1  10   6      726.13      628.88     34.19 o 
   2  10   6      231.79      237.62     15.50 o 
   3  10   6      120.72      109.58     10.68 o 
   4  10   6       52.15       54.39     11.50 o 
   5  10   6      239.19      266.61     13.53 o 
   6  10   6        6.13       13.79      8.75 o 
   7  10   6        6.43        6.72      2.55 o 
   8  10   6        7.00        8.82      6.54 o 
  -8  11   6       58.51       59.39      5.27 o 
  -7  11   6       58.46       70.50     15.97 o 
  -6  11   6       97.05       87.81     13.35 o 
  -5  11   6        0.84       23.75     17.04 o 
  -4  11   6        0.51        1.36      1.54 o 
  -3  11   6      173.57      172.47      8.93 o 
  -2  11   6       10.46       18.36      9.05 o 
  -1  11   6      634.55      630.23     14.80 o 
   0  11   6      477.61      479.87     18.12 o 
   1  11   6      830.33      749.99     22.13 o 
   2  11   6      248.02      293.81     16.76 o 
   3  11   6       46.86       48.22      6.26 o 
   4  11   6      237.83      242.73     13.13 o 
   5  11   6       11.99        9.77      2.15 o 
   6  11   6       36.18       40.42     10.88 o 
   7  11   6        0.23        4.13     14.19 o 
   8  11   6       12.60       25.57     11.17 o 
  -8  12   6        2.89        2.30      7.03 o 
  -7  12   6        2.24       13.15     15.34 o 
  -6  12   6       33.65       34.31     15.32 o 
  -5  12   6        0.01        1.13      1.78 o 
  -4  12   6      242.80      234.46     15.70 o 
  -3  12   6       32.53       62.75     24.38 o 
  -2  12   6       81.92       80.46      8.56 o 
  -1  12   6       14.31       40.12     14.59 o 
   0  12   6      282.18      270.63     20.99 o 
   1  12   6      186.35      157.03     18.62 o 
   2  12   6      208.57      212.03     10.24 o 
   3  12   6      296.55      294.10     11.10 o 
   4  12   6        4.08        7.36      2.83 o 
   5  12   6      118.73      109.53      4.17 o 
   6  12   6       53.72       55.29      6.31 o 
   7  12   6      115.49      107.82      7.53 o 
  -8  13   6        2.17        7.54      5.95 o 
  -7  13   6       37.57       57.37     31.80 o 
  -6  13   6      118.69      109.46      1.25 o 
  -5  13   6       27.33       31.43      8.38 o 
  -4  13   6      354.38      322.18     13.37 o 
  -3  13   6       71.29       59.30      3.93 o 
  -2  13   6       17.08       23.46      8.35 o 
  -1  13   6        3.71        9.48     22.92 o 
   0  13   6        6.28       12.98     23.61 o 
   1  13   6       32.92       31.01      1.34 o 
   2  13   6        0.60        3.61      3.34 o 
   3  13   6      222.68      216.10     20.63 o 
   4  13   6       68.26       65.67      5.66 o 
   5  13   6      105.91      120.37      8.01 o 
   6  13   6       14.28       29.73     18.73 o 
   7  13   6        6.51       16.55     19.23 o 
  -7  14   6       89.65      108.45     20.49 o 
  -6  14   6        0.96        6.35     15.42 o 
  -5  14   6        8.08        9.31      1.60 o 
  -4  14   6        5.15       10.36     12.50 o 
  -3  14   6       12.46       17.24      7.12 o 
  -2  14   6       86.51       83.29      7.26 o 
  -1  14   6      173.77      168.94     24.71 o 
   0  14   6      212.23      250.27     28.50 o 
   1  14   6       55.63       57.08      6.53 o 
   2  14   6       12.10       33.64     21.40 o 
   3  14   6      149.82      154.63     26.63 o 
   4  14   6        0.02        1.72      6.00 o 
   5  14   6       18.07       34.87      8.61 o 
   6  14   6        1.42        4.27      8.32 o 
   7  14   6        0.28        7.09      4.17 o 
  -7  15   6        1.04        5.31      3.96 o 
  -6  15   6        7.28        9.21      2.32 o 
  -5  15   6       91.78       80.61      4.60 o 
  -4  15   6        4.23       13.24     16.80 o 
  -3  15   6      148.98      176.90     20.65 o 
  -2  15   6        8.46        7.89      8.80 o 
  -1  15   6       71.22       77.19     16.89 o 
   0  15   6        6.46       21.74      5.73 o 
   1  15   6       13.67       26.80      9.75 o 
   2  15   6      290.51      283.94     15.73 o 
   3  15   6        5.68       10.37      5.01 o 
   4  15   6       68.00       61.02      5.00 o 
   5  15   6       22.83       28.98     14.42 o 
   6  15   6       84.50       91.38     29.55 o 
  -7  16   6       21.73       26.52      8.59 o 
  -6  16   6       62.55       54.82      3.06 o 
  -5  16   6        4.75        4.17      1.79 o 
  -4  16   6       25.90       32.12      9.49 o 
  -3  16   6       43.05       63.73     10.91 o 
  -2  16   6       99.09       90.28      7.44 o 
  -1  16   6        6.30       12.66      8.68 o 
   0  16   6        1.03       11.25     22.18 o 
   1  16   6        0.04        1.63     21.68 o 
   2  16   6        0.69        4.93      5.34 o 
   3  16   6       38.38       41.24      8.11 o 
   4  16   6        3.86       23.14     29.57 o 
   5  16   6        0.03        1.95      7.06 o 
   6  16   6       14.73       13.86      8.65 o 
  -6  17   6       64.50       73.99     12.36 o 
  -5  17   6        9.91       38.29     29.19 o 
  -4  17   6       70.38       62.15      7.42 o 
  -3  17   6       10.24        8.93      3.89 o 
  -2  17   6        0.70       18.64     15.53 o 
  -1  17   6        0.25       10.70     14.60 o 
   0  17   6       12.05       15.85      7.60 o 
   1  17   6        2.07        3.42      2.63 o 
   2  17   6        6.98        8.12      5.37 o 
   3  17   6        8.69       29.04     20.06 o 
   4  17   6        1.66        6.69      7.85 o 
   5  17   6        4.98       10.10      6.25 o 
   6  17   6        5.40       11.05     12.34 o 
  -6  18   6       25.91       24.42      1.50 o 
  -5  18   6       22.93       24.16     15.61 o 
  -4  18   6        0.00        0.54     26.91 o 
  -3  18   6        7.01        6.58      6.71 o 
  -2  18   6       35.80       33.82     12.49 o 
  -1  18   6       14.44       14.38      3.70 o 
   0  18   6        2.69        6.56      5.18 o 
   1  18   6        9.09       14.75      3.90 o 
   2  18   6        0.93       14.15     17.23 o 
   3  18   6       11.88       21.41      5.55 o 
   4  18   6       12.52       15.52     20.25 o 
   5  18   6       12.03       19.40      5.00 o 
  -5  19   6       32.81       42.21     22.59 o 
  -4  19   6        0.43        6.44     11.75 o 
  -3  19   6        0.03        3.39      9.54 o 
  -2  19   6       21.98       22.34     22.13 o 
  -1  19   6        2.09        7.33     28.19 o 
   0  19   6      105.62       95.29      6.78 o 
   1  19   6       12.45       19.98      9.95 o 
   2  19   6        5.86        9.16     12.82 o 
   3  19   6        9.29        7.38      4.72 o 
   4  19   6       55.55       51.81      7.20 o 
   5  19   6       41.74       36.24      4.32 o 
  -5  20   6        1.19        3.56      6.79 o 
  -4  20   6       85.79       74.83     13.20 o 
  -3  20   6       18.57       22.46     10.96 o 
  -2  20   6       15.92       20.57      9.87 o 
  -1  20   6       58.47       52.59      5.44 o 
   0  20   6       13.89       20.02      4.24 o 
   1  20   6        6.90        7.16     14.17 o 
   2  20   6        0.90        1.52      3.66 o 
   3  20   6       10.63        8.34      3.53 o 
   4  20   6       91.34      141.03     13.99 o 
  -4  21   6       30.69       28.84     15.19 o 
  -3  21   6        1.26        1.66      6.11 o 
  -2  21   6        7.41        8.00      7.95 o 
  -1  21   6       40.31       38.32      6.55 o 
   0  21   6        6.80        8.16      2.45 o 
   1  21   6       10.59       16.06      7.26 o 
   2  21   6        3.56        4.60      6.64 o 
   3  21   6       14.55       23.75     10.04 o 
   4  21   6        0.53        2.63     27.78 o 
  -3  22   6       55.72       48.68      6.20 o 
  -2  22   6       29.44       28.77      2.17 o 
  -1  22   6        0.63        1.58      1.54 o 
   0  22   6       71.12       70.35      4.85 o 
   1  22   6        0.07        0.76      1.80 o 
   2  22   6       18.87       22.35      3.21 o 
   3  22   6        9.38        8.99      2.48 o 
  -2  23   6       20.40       21.08      4.96 o 
  -1  23   6       10.87       10.85     36.28 o 
   0  23   6        2.60       17.05     20.15 o 
   1  23   6        4.08        4.65     11.16 o 
  -7   1   7       19.79       31.70     38.19 o 
  -6   1   7        4.46        9.64      8.05 o 
  -5   1   7       70.24       97.59     39.29 o 
  -4   1   7       33.93       29.03      6.75 o 
  -3   1   7       24.45       45.20     36.55 o 
  -2   1   7      541.05      523.19     10.36 o 
  -1   1   7        1.23        2.24      2.13 o 
   0   1   7        0.70        3.34      4.43 o 
   1   1   7       37.47       32.03      5.09 o 
   2   1   7      593.27      529.73      9.04 o 
   3   1   7       33.12       42.02      9.52 o 
   4   1   7      445.73      438.93     10.33 o 
   5   1   7      141.79      155.77     16.52 o 
   6   1   7       23.82       26.18      3.99 o 
   7   1   7      394.61      375.80     12.42 o 
  -7   2   7       58.41       64.05     11.47 o 
  -6   2   7       20.04       17.78     12.76 o 
  -5   2   7      111.20      116.76     29.55 o 
  -4   2   7      105.89      152.91     27.60 o 
  -3   2   7        3.88       10.19      5.76 o 
  -2   2   7      165.33      208.76     14.22 o 
  -1   2   7       29.02       45.61     21.70 o 
   0   2   7      264.28      255.15     14.52 o 
   1   2   7        0.60        5.37      5.50 o 
   2   2   7      136.12      153.07     16.53 o 
   3   2   7       54.48       68.20     11.15 o 
   4   2   7       18.71       25.20      9.10 o 
   5   2   7      128.12      153.72     19.36 o 
   6   2   7        4.54        5.50      3.01 o 
   7   2   7        0.11        3.63      7.95 o 
  -7   3   7       42.13       39.42      8.48 o 
  -6   3   7       28.98       40.68     22.93 o 
  -5   3   7        3.45       15.01      7.03 o 
  -4   3   7       28.19       37.89     25.15 o 
  -3   3   7        6.68       16.65     15.86 o 
  -2   3   7        0.56        5.14     14.32 o 
  -1   3   7       47.87       50.69     11.16 o 
   0   3   7       63.84       63.22     10.95 o 
   1   3   7      370.70      331.10     43.80 o 
   2   3   7      139.25      135.02     12.40 o 
   3   3   7       32.58       36.92      1.84 o 
   4   3   7        3.28        5.88      4.49 o 
   5   3   7       16.27       22.92      6.46 o 
   6   3   7       62.22       66.49     11.97 o 
   7   3   7        0.07        0.16      3.62 o 
  -7   4   7       10.33        7.27     12.23 o 
  -6   4   7      123.33      124.02     15.68 o 
  -5   4   7       61.59       84.06     19.59 o 
  -4   4   7       39.19       38.99      6.98 o 
  -3   4   7       10.69       18.69      9.87 o 
  -2   4   7       98.65       97.92      9.37 o 
  -1   4   7      117.40      112.72      7.63 o 
   0   4   7       23.21       27.78      4.69 o 
   1   4   7      565.90      576.83     15.09 o 
   2   4   7        2.19       10.92     19.80 o 
   3   4   7       57.07       65.22      5.37 o 
   4   4   7       10.30       15.64      2.08 o 
   5   4   7        6.85        7.27      2.72 o 
   6   4   7       12.68       17.11      3.19 o 
   7   4   7       15.28       18.20     11.04 o 
  -7   5   7        0.24        0.00     26.15 o 
  -6   5   7      302.76      268.93     22.48 o 
  -5   5   7      197.84      227.51     33.52 o 
  -4   5   7        1.77        6.83     11.65 o 
  -3   5   7      128.35      112.13      9.02 o 
  -2   5   7       48.98       57.88     10.32 o 
  -1   5   7       60.58       63.92      5.73 o 
   0   5   7      136.24      135.92      3.40 o 
   1   5   7      147.70      176.53      9.39 o 
   2   5   7       51.48       56.60     12.73 o 
   3   5   7       49.42       72.66     17.41 o 
   4   5   7       43.83       46.77      9.74 o 
   5   5   7       26.59       39.69      4.93 o 
   6   5   7        0.72        3.40      3.06 o 
   7   5   7      138.32      130.40     18.43 o 
  -7   6   7        7.41       10.09      6.32 o 
  -6   6   7       17.31       44.96     36.39 o 
  -5   6   7       66.65       73.30     37.70 o 
  -4   6   7       17.95       40.49     26.44 o 
  -3   6   7      187.09      232.20     16.72 o 
  -2   6   7       44.43       50.65      8.70 o 
  -1   6   7      422.55      433.26     13.89 o 
   0   6   7       72.26       76.55     13.01 o 
   1   6   7        0.21        3.06      6.27 o 
   2   6   7       48.98       46.29      6.55 o 
   3   6   7        6.72       23.69      6.86 o 
   4   6   7       14.33       26.44      5.24 o 
   5   6   7       10.45       14.55      3.38 o 
   6   6   7       11.00        8.73      4.11 o 
   7   6   7       35.82       41.65     15.03 o 
  -7   7   7       24.70       23.77     14.02 o 
  -6   7   7       75.79       88.67     18.67 o 
  -5   7   7      116.51      225.78     36.30 o 
  -4   7   7        4.34        4.27      1.84 o 
  -3   7   7        5.82       10.03     10.68 o 
  -2   7   7        3.41       21.14     14.76 o 
  -1   7   7       94.15       86.02      8.06 o 
   0   7   7      183.94      221.54     14.05 o 
   1   7   7        0.33        0.00      0.62 o 
   2   7   7       33.53       31.88      9.06 o 
   3   7   7       98.50       99.56     21.74 o 
   4   7   7       34.10       35.05      4.74 o 
   5   7   7       74.10       72.15      7.01 o 
   6   7   7      235.72      223.81      7.47 o 
   7   7   7        6.09        7.60      6.03 o 
  -7   8   7       52.89       78.15     30.99 o 
  -6   8   7       40.14       56.39     13.15 o 
  -5   8   7       12.20       13.04     26.00 o 
  -4   8   7       10.45       34.16     13.58 o 
  -3   8   7       25.48       23.88      8.23 o 
  -2   8   7       10.59       14.77      9.16 o 
  -1   8   7       33.26       28.38      5.09 o 
   0   8   7        0.01        0.46      0.92 o 
   1   8   7      182.34      180.94     33.38 o 
   2   8   7       60.51       64.96     10.55 o 
   3   8   7        5.19        9.60      7.81 o 
   4   8   7        0.64        4.30      2.61 o 
   5   8   7        4.50       19.47     10.75 o 
   6   8   7       26.95       45.51     25.37 o 
   7   8   7        3.89       10.96      3.92 o 
  -7   9   7       14.14       27.60     13.95 o 
  -6   9   7        0.68        7.04     17.68 o 
  -5   9   7       48.96       51.33     11.18 o 
  -4   9   7       18.12       20.58      6.05 o 
  -3   9   7       67.53       68.20      5.24 o 
  -2   9   7       27.39       22.33     18.49 o 
  -1   9   7       24.48       23.39      3.21 o 
   0   9   7        6.59       15.66      5.44 o 
   1   9   7      277.42      318.83     17.83 o 
   2   9   7      152.67      160.27     10.67 o 
   3   9   7       20.49       19.54      0.54 o 
   4   9   7       10.67       18.38      7.29 o 
   5   9   7       52.73       59.38     10.00 o 
   6   9   7      159.43      185.58     20.09 o 
   7   9   7        0.90        3.35     10.44 o 
  -7  10   7        4.96       18.29     34.11 o 
  -6  10   7        3.46       11.76     27.25 o 
  -5  10   7        4.86       12.64      3.08 o 
  -4  10   7      211.14      280.14     23.03 o 
  -3  10   7        9.91       12.08      3.29 o 
  -2  10   7       63.10      131.34     20.35 o 
  -1  10   7        4.21       19.59     13.52 o 
   0  10   7        3.28        6.54      2.18 o 
   1  10   7      415.17      409.74     15.59 o 
   2  10   7      239.70      226.41     32.43 o 
   3  10   7      284.63      277.69     21.57 o 
   4  10   7      415.89      402.56     13.76 o 
   5  10   7       27.28       26.40      3.75 o 
   6  10   7       10.72       10.57      5.18 o 
  -6  11   7      167.69      159.26     19.74 o 
  -5  11   7        0.19        5.07      3.28 o 
  -4  11   7       53.12       52.50     11.89 o 
  -3  11   7      123.06      116.32     15.56 o 
  -2  11   7        2.24       11.97     12.90 o 
  -1  11   7       11.87       27.55     23.62 o 
   0  11   7       54.77       47.84      6.34 o 
   1  11   7       77.83       88.60      6.72 o 
   2  11   7      285.20      273.67      6.72 o 
   3  11   7      686.49      611.94     16.10 o 
   4  11   7        3.73        8.53      5.73 o 
   5  11   7      128.54      112.61     11.44 o 
   6  11   7       92.43       80.96     11.82 o 
  -6  12   7       55.75       53.69     16.98 o 
  -5  12   7       34.56       46.88     10.46 o 
  -4  12   7        7.74       12.01      7.84 o 
  -3  12   7      217.77      226.88     29.69 o 
  -2  12   7       87.98       78.22     19.85 o 
  -1  12   7       17.91       39.42     15.99 o 
   0  12   7       44.70       55.39      8.14 o 
   1  12   7        1.84       25.87     13.64 o 
   2  12   7      198.84      188.16     10.98 o 
   3  12   7      353.25      303.29     12.39 o 
   4  12   7        3.64        6.09      3.91 o 
   5  12   7       14.82       16.74      5.20 o 
   6  12   7       26.96       25.53      8.43 o 
  -6  13   7        0.21        1.24      3.72 o 
  -5  13   7       28.09       28.30      7.07 o 
  -4  13   7      147.33      131.73     14.26 o 
  -3  13   7      238.45      207.01     22.03 o 
  -2  13   7       99.98       91.14      6.44 o 
  -1  13   7       24.78       23.59     12.63 o 
   0  13   7       12.81       22.82      7.43 o 
   1  13   7      313.36      311.71     17.01 o 
   2  13   7       14.87       33.58     16.23 o 
   3  13   7        0.01        0.44     11.61 o 
   4  13   7        3.59       13.69      5.59 o 
   5  13   7       24.53       20.66      2.56 o 
   6  13   7        1.88       29.25     27.88 o 
  -6  14   7       11.20       14.26     22.01 o 
  -5  14   7        8.41       12.86      4.79 o 
  -4  14   7        0.04        1.37     13.51 o 
  -3  14   7      183.65      206.42     19.17 o 
  -2  14   7      112.99      107.39     18.03 o 
  -1  14   7       15.15       19.64     14.64 o 
   0  14   7       45.90       49.16     12.33 o 
   1  14   7        1.94       18.19     16.12 o 
   2  14   7        0.08        3.55     10.26 o 
   3  14   7        0.03        0.00      6.40 o 
   4  14   7       19.72       22.12     10.15 o 
   5  14   7       35.93       42.19      5.01 o 
  -5  15   7       21.67       33.66      7.02 o 
  -4  15   7       19.73       28.34      4.36 o 
  -3  15   7       45.35       50.09      6.55 o 
  -2  15   7        1.26        5.23      5.46 o 
  -1  15   7        5.61        7.46      9.47 o 
   0  15   7       24.53       42.23     10.25 o 
   1  15   7      214.01      250.46     27.68 o 
   2  15   7      115.45      111.33     17.06 o 
   3  15   7      102.33       88.45      7.91 o 
   4  15   7       10.38       30.01     17.62 o 
   5  15   7        6.05       11.25     15.40 o 
  -5  16   7       62.84       57.32      7.17 o 
  -4  16   7        4.69        8.25     13.15 o 
  -3  16   7       15.05       20.16     21.62 o 
  -2  16   7      105.80      103.46     20.78 o 
  -1  16   7        0.10        0.69      8.57 o 
   0  16   7        4.14       13.24     18.58 o 
   1  16   7      142.85      146.95      9.75 o 
   2  16   7        1.67        4.68      1.23 o 
   3  16   7        5.89        5.82      1.98 o 
   4  16   7       72.78       73.81      8.25 o 
  -4  17   7        1.10        3.47     13.06 o 
  -3  17   7       14.03       20.25      8.13 o 
  -2  17   7      186.79      161.26      9.64 o 
  -1  17   7       18.23       17.45      4.66 o 
   0  17   7       19.01       25.79     13.08 o 
   1  17   7       41.26       57.38     10.09 o 
   2  17   7        1.36        8.68     13.01 o 
   3  17   7       48.78       48.57     10.36 o 
   4  17   7       20.34       26.39      9.92 o 
  -4  18   7        0.22        7.53     18.94 o 
  -3  18   7        5.89        9.84      5.80 o 
  -2  18   7       40.36       48.46     11.16 o 
  -1  18   7        2.99       14.97      7.84 o 
   0  18   7       15.30       10.94     15.20 o 
   1  18   7       19.23       26.21      8.66 o 
   2  18   7        2.22       17.91      6.16 o 
   3  18   7       25.36       42.45     17.86 o 
  -3  19   7        3.86       10.54     42.17 o 
  -2  19   7       20.86       19.58      7.96 o 
  -1  19   7       10.67       11.13      6.52 o 
   0  19   7        0.00        0.27      3.26 o 
   1  19   7       33.08       33.17      6.71 o 
  -1  20   7        4.34       18.29     18.29 o 
   0  20   7       41.42       57.67     30.70 o 
  -6   0   8       93.39      100.46     43.41 o 
  -5   0   8      280.86      331.47     57.98 o 
  -4   0   8        0.85        0.93     13.33 o 
  -3   0   8        3.81        7.44     15.50 o 
  -2   0   8      110.99      105.73     16.74 o 
  -1   0   8       12.65       20.75     35.06 o 
   0   0   8        7.25       15.86      6.90 o 
   1   0   8       38.10       46.59     28.78 o 
   2   0   8        6.25       10.85      5.37 o 
   3   0   8       11.16       30.21     24.36 o 
   4   0   8       19.48       22.55      3.26 o 
   5   0   8       51.47       52.48      5.43 o 
   6   0   8        3.75       32.87     60.15 o 
  -6   1   8       42.96       57.64     33.09 o 
  -5   1   8      174.01      209.21     30.08 o 
  -4   1   8      103.80      123.06     28.88 o 
  -3   1   8        9.84       23.76     14.75 o 
  -2   1   8        0.89        8.38     16.60 o 
  -1   1   8        6.67       12.01     13.80 o 
   0   1   8       15.55       16.15      5.99 o 
   1   1   8       25.34       24.39      5.40 o 
   2   1   8       12.41       11.27      6.04 o 
   3   1   8       13.21       27.31     20.03 o 
   4   1   8       14.52       21.76      6.33 o 
   5   1   8       93.74       93.48      9.71 o 
   6   1   8       80.84       93.59     28.29 o 
  -6   2   8       15.17       20.15      7.13 o 
  -5   2   8       82.85       86.18     18.81 o 
  -4   2   8       92.71      136.14     12.02 o 
  -3   2   8       59.15       68.64     31.06 o 
  -2   2   8      159.39      203.69     44.96 o 
  -1   2   8      413.95      393.99      5.94 o 
   0   2   8        5.64       17.85      6.24 o 
   1   2   8       98.65       95.48      8.10 o 
   2   2   8        8.93       20.91      9.30 o 
   3   2   8       54.99       64.49      8.67 o 
   4   2   8      105.35      108.65      6.05 o 
   5   2   8        2.72        7.43      5.95 o 
   6   2   8       70.86       69.49     14.86 o 
  -6   3   8        0.84        7.13     52.09 o 
  -5   3   8       89.74       95.14     26.39 o 
  -4   3   8        0.01        1.01      5.86 o 
  -3   3   8       38.24       49.34     31.49 o 
  -2   3   8       72.85       65.89      3.77 o 
  -1   3   8        0.19        8.05     30.30 o 
   0   3   8       49.56       55.97     13.46 o 
   1   3   8       18.49       35.70     10.82 o 
   2   3   8        0.62        2.01      1.86 o 
   3   3   8        4.73        7.22      2.39 o 
   4   3   8      101.27       97.90     11.79 o 
   5   3   8       10.39        9.16      2.47 o 
  -6   4   8        5.87       14.26     44.65 o 
  -5   4   8       34.55       34.43      8.53 o 
  -4   4   8       13.62       15.28      7.46 o 
  -3   4   8       16.79       36.14     26.14 o 
  -2   4   8       42.80       54.38     17.40 o 
  -1   4   8        5.41        5.59      0.93 o 
   0   4   8      136.94      124.92      8.47 o 
   1   4   8        1.61        8.87     18.06 o 
   2   4   8      137.10      134.70      2.29 o 
   3   4   8       28.64       40.63      5.67 o 
   4   4   8       15.99       18.68      9.86 o 
   5   4   8        5.46       13.41      4.45 o 
  -6   5   8        2.72       16.43     62.01 o 
  -5   5   8        4.58        7.42      5.73 o 
  -4   5   8        2.07        8.25     28.79 o 
  -3   5   8        1.66        6.35     22.21 o 
  -2   5   8       20.39       30.36     20.98 o 
  -1   5   8       13.90       29.20     11.80 o 
   0   5   8      296.15      280.83     42.32 o 
   1   5   8      135.27      155.12     21.80 o 
   2   5   8      225.49      213.53     10.89 o 
   3   5   8        1.12        9.33     15.69 o 
   4   5   8       26.25       32.49      5.34 o 
   5   5   8      298.93      247.74      9.71 o 
  -6   6   8        0.89        8.68     20.77 o 
  -5   6   8        0.75        2.61      8.59 o 
  -4   6   8       89.22      109.39     26.20 o 
  -3   6   8       13.30       25.02     11.85 o 
  -2   6   8       27.43       36.23      9.52 o 
  -1   6   8      196.28      194.87     20.47 o 
   0   6   8       21.57       24.14      3.99 o 
   1   6   8       78.31       95.67     10.96 o 
   2   6   8      105.87       88.89      6.03 o 
   3   6   8        1.91        4.35      3.87 o 
   4   6   8        6.91       35.20     22.53 o 
   5   6   8       15.20       31.69      6.67 o 
  -6   7   8        5.83       10.23     52.09 o 
  -5   7   8       15.90       19.79     13.83 o 
  -4   7   8       60.96       74.95     38.72 o 
  -3   7   8        0.40       15.38      6.45 o 
  -2   7   8       68.54       68.14     16.43 o 
  -1   7   8       62.66       57.87      2.95 o 
   0   7   8      129.99      132.25     18.25 o 
   1   7   8       26.94       42.94     10.12 o 
   2   7   8       93.87       95.84     10.65 o 
   3   7   8      156.47      148.96     25.07 o 
   4   7   8      110.99      109.95     17.36 o 
   5   7   8       35.31       44.83      7.37 o 
  -5   8   8       33.52       42.79     17.36 o 
  -4   8   8       68.11       92.44     30.80 o 
  -3   8   8      216.58      251.25     26.51 o 
  -2   8   8        0.14        9.76     13.28 o 
  -1   8   8       46.67       47.04     12.59 o 
   0   8   8       34.97       47.85      8.79 o 
   1   8   8       44.48       41.48      2.70 o 
   2   8   8       67.21      104.91     17.73 o 
   3   8   8       73.25       76.46      9.09 o 
   4   8   8       10.71       12.23      3.29 o 
   5   8   8       71.17       73.91      9.27 o 
  -5   9   8       10.99       13.02     10.85 o 
  -4   9   8       12.01       19.53     50.23 o 
  -3   9   8      211.09      205.66     15.43 o 
  -2   9   8       21.57       27.91     15.04 o 
  -1   9   8       44.33       42.96      6.24 o 
   0   9   8       47.83       41.16      7.99 o 
   1   9   8      141.99      146.75     19.01 o 
   2   9   8        3.73       12.01     16.28 o 
   3   9   8        0.49        4.58      8.12 o 
   4   9   8        1.77        7.86     16.77 o 
   5   9   8       10.06       11.15     11.87 o 
  -4  10   8       41.20       47.44      5.89 o 
  -3  10   8      110.32      105.58     17.54 o 
  -2  10   8        8.35       13.75     21.50 o 
  -1  10   8       41.42       43.89      6.17 o 
   0  10   8      284.27      309.37     10.40 o 
   1  10   8       19.45       32.06      8.69 o 
   2  10   8        2.53        3.74      1.34 o 
   3  10   8       23.15       27.09     12.97 o 
   4  10   8       58.11       63.31     16.63 o 
  -4  11   8        0.97        3.72      6.51 o 
  -3  11   8       19.62       21.96      4.03 o 
  -2  11   8       72.13       82.29     18.40 o 
  -1  11   8       22.98       36.06     11.44 o 
   0  11   8      196.01      231.54     18.89 o 
   1  11   8       10.68       16.13      3.69 o 
   2  11   8      110.61      115.52     11.74 o 
   3  11   8        5.85       10.27      5.52 o 
   4  11   8        3.55       20.38     10.74 o 
  -4  12   8        0.34        0.00     44.96 o 
  -3  12   8       12.22       16.79      7.60 o 
  -2  12   8        1.93        7.78     11.33 o 
  -1  12   8      103.81      113.19      9.87 o 
   0  12   8      280.99      253.69     10.29 o 
   1  12   8       47.99       49.87     10.58 o 
   2  12   8        0.84        6.60     17.39 o 
   3  12   8       39.22       39.04      6.59 o 
  -4  13   8       14.97       47.75     52.71 o 
  -3  13   8        4.58       13.75      9.24 o 
  -2  13   8        1.22       10.62      4.88 o 
  -1  13   8      190.26      191.44     14.28 o 
   0  13   8      251.70      250.32     12.48 o 
   1  13   8      306.84      323.17     15.72 o 
   2  13   8        6.75        7.15      3.05 o 
   3  13   8        0.14        0.77      1.26 o 
  -3  14   8        8.42        9.82     10.58 o 
  -2  14   8       18.37       16.50      5.17 o 
  -1  14   8      208.63      194.68      8.03 o 
   0  14   8      428.58      446.34     25.41 o 
   1  14   8       80.69      138.41     19.10 o 
   2  14   8       80.03       68.84      1.24 o 
  -2  15   8        1.78        7.17     16.26 o 
  -1  15   8      111.76       95.05      7.80 o 
   0  15   8       79.82       90.93     36.65 o 
   1  15   8       86.37       85.27     13.95 o 
   2  15   8        0.57       12.09     57.98 o 
  -1  16   8       22.71       37.52     15.81 o 
   0  16   8       93.18       91.16     13.64 o 
  -3   1   9       31.61       34.61     33.75 o 
  -2   1   9       62.26       62.93     15.49 o 
  -1   1   9        0.35        0.56      3.71 o 
   0   1   9       53.80       48.97      5.22 o 
   1   1   9      110.03      121.88     13.78 o 
   2   1   9       13.93       21.75     20.04 o 
   3   1   9       11.23       18.29     27.28 o 
  -3   2   9        0.56        8.06      8.48 o 
  -2   2   9        1.32       16.85     24.22 o 
  -1   2   9        8.63       19.91      5.58 o 
   0   2   9       14.60        9.85      8.42 o 
   1   2   9        0.01        2.94      9.63 o 
   2   2   9       13.96       32.51     18.79 o 
   3   2   9       21.31       30.46     20.10 o 
  -3   3   9       95.72       85.07      7.60 o 
  -2   3   9       12.96       16.07      2.46 o 
  -1   3   9       15.05       16.12      4.09 o 
   0   3   9       20.50       37.51     18.31 o 
   1   3   9       53.55       81.73     26.67 o 
   2   3   9       20.43       19.69      2.28 o 
   3   3   9       38.05       47.02     15.81 o 
  -3   4   9       32.63       47.13     36.90 o 
  -2   4   9       17.18       22.59     18.60 o 
  -1   4   9       10.87       13.26     10.84 o 
   0   4   9        1.82        4.37     14.51 o 
   1   4   9       49.50       49.41      6.55 o 
   2   4   9       64.93       63.97     12.02 o 
  -3   5   9       40.64       55.50     53.02 o 
  -2   5   9       37.98       49.92     52.71 o 
  -1   5   9       22.02       19.86     11.98 o 
   0   5   9        2.55       16.82     17.21 o 
   1   5   9       39.54       47.09     34.38 o 
   2   5   9        8.36       21.58     14.73 o 
  -1   6   9        7.30       10.76      7.60 o 
   0   6   9       62.08       59.56     11.78 o 
   1   6   9       42.81       45.94     19.90 o 
   2   6   9       32.30       34.06      8.24 o 
  -2   7   9       50.35       49.30     29.46 o 
  -1   7   9        1.86        2.03      3.94 o 
   0   7   9        9.57        8.40     11.64 o 
   1   7   9       20.70       17.03      5.24 o 
   2   7   9      199.70      183.88     19.88 o 
  -2   8   9       67.91       66.98     19.22 o 
  -1   8   9       57.98       64.18     30.39 o 
   0   8   9       61.19       69.15     17.67 o 
   1   8   9       14.95       20.64      7.44 o 
  -1   9   9        0.03        5.27     15.50 o 
   0   9   9       71.34       99.53     43.72 o 
                                                 
